# Supplementary material for: Disease Interventions Can Interfere with One Another through Disease-Behaviour Interactions
Source: PLoS Comput Biol. 2015 Jun 5;11(6):e1004291. doi: 10.1371/journal.pcbi.1004291 (PMC4457811; doi:10.1371/journal.pcbi.1004291)
Supplement: S1 Text — (JAVA) [file pcbi.1004291.s001.java]

import java.io.*;
import java.awt.*;
import java.awt.event.*;
import java.applet.*; 
import java.util.*;

public class NetVac {
	
	
	public static void main(String[] args) throws IOException {
		
	
		File data = new File("ConnectionValues.txt");
		PrintWriter pwInput = new PrintWriter(data);
		
		Random randomGenerator = new Random();
		
		double [][] utilities = new double [100][9];
		
		Scanner file1 = new Scanner(new File("Parameters.txt"));
		file1.useDelimiter(", | ");
		for(int i = 0 ; i < 100 ; i++){
			Scanner split1 = new Scanner(file1.nextLine());
			split1.useDelimiter(", | ");
			int count = 0;
			while(split1.hasNextDouble()){
				
				utilities[i][count] = split1.nextDouble();
				count++;
			}
		}
		
		double [][] infInfo = new double [100][30];
		double [][] vacInfo = new double [100][30];
		
		double [][] sDistInfo = new double [100][30];
		double [][] iDistInfo = new double [100][30];
		
		
		
		final int POPSIZE = 10000;
		
		int potSeverCount = 0;
		int severCount = 0;
		int suscseverCount = 0;
		int potsuscSeverCount = 0;

		
		int [] infpotdist = new int [150];
		int [] infdist = new int [150];
		for(int i = 0 ; i < 150 ; i++){
			infpotdist[i]=0;
			infdist[i]=0;
		}
		
		
		
		for(int simu = 0 ; simu < 100 ; simu++){
		System.out.println(simu);
			
		Node[] nodes = new Node[POPSIZE];
		
		int totConnections = 0;
		
		int susceptibleCount = POPSIZE;
		int infectedCount = 0;
		int cumuinfectedCount = 0;
		int cumuVacCount = 0;
		int vaccinatedCount = 0;
		int recoveredCount = 0;
		
		
		ArrayList<Double> fracSusceptible = new ArrayList<Double>();
		ArrayList<Double> fracInfected = new ArrayList<Double>();
		ArrayList<Double> fracVaccinated = new ArrayList<Double>();
		ArrayList<Double> fracRecovered = new ArrayList<Double>();
		
		ArrayList<Double> fracSuscDist = new ArrayList<Double>();
		ArrayList<Double> fracInfDist = new ArrayList<Double>();
		
		ArrayList<Double> cumuInfected = new ArrayList<Double>();
		ArrayList<Double> cumuVac = new ArrayList<Double>();

		
		double threshold;
		double severThreshold;
		double kappaH;
		double kappaC;
		double sigma;
		double memory;
		double ED;
		double EH;
		double ES;
		
		double npieff;
		double vaceff;
		
		threshold = utilities[simu][0]; //NetVac.triDist(0.01,0.2,0.1);
		severThreshold = utilities[simu][1]; //NetVac.triDist(0.01,0.2,0.1);
		kappaH = utilities[simu][2]; //NetVac.triDist(0.1,0.4,0.25);
		kappaC = utilities[simu][3]; //NetVac.triDist(0.036,0.054,0.05);
		sigma = utilities[simu][4]; //NetVac.triDist(0.3,0.7,0.5);
		memory = utilities[simu][5]; //NetVac.triDist(0.8,0.99,0.9);
		ED = utilities[simu][6]; //-NetVac.triDist(0.0 ,0.000012, 0.000006);
		EH = utilities[simu][7]; //-NetVac.triDist(0.0 ,0.0018, 0.0009);
		ES = utilities[simu][8]; //NetVac.triDist(0.0 , 0.0013, 0.00065);
		
		npieff = 0.4;
		vaceff = 0.7;
		
		
		for(int i = 0 ; i < POPSIZE ; i++){
			nodes[i] = new Node(threshold,severThreshold,kappaH,kappaC,sigma,memory,ED,EH,ES,0.-0.0015,-0.0055,npieff,vaceff);
			//nodes[i] = new Node(0.05096658506900135, 0.09738236310679223, 0.11059600098972092, 0.039936148134945275, 0.42910951545582365, 0.8784185352600231, -9.10485954344317E-6, -0.0011352650891329314, 8.557162689378373E-4);	
		}
		
		// Emperical Network set-up
		Scanner file = new Scanner(new File("Network1.txt"));
		for(int i = 0 ; i < 10000 ; i++){
			Scanner split = new Scanner(file.nextLine());
			while(split.hasNextInt()){
				nodes[i].addContact(split.nextInt());
				//network[i][split.nextInt()] = 1;
			}
		}
		

		// Printing the degree of Each node
		/*System.out.print("O=[");
		for(int i = 0 ; i < POPSIZE ; i++){
			System.out.print(nodes[i].numContacts());
			if(i != POPSIZE-1){System.out.print("; ");}
		}
		System.out.println("];");*/	
		
		cumuinfectedCount = 0;
		
	    //  **************START SEASONS*****************  //
		for(int seasons = 0 ; seasons <= 49; seasons++){
			

		
		//System.out.println(seasons);
		//  **************START INDIVIDUAL SEASON*****************  //
		for(int t = 0 ; t < 365 ; t++){
			
			/*if(seasons == 19){
				selectPref.add(nodes[5000].getPref());
			}*/
			
			if(t == 285){
			
				
				cumuVacCount = 0;
				cumuinfectedCount = 0;
				for(int k = 0 ; k < POPSIZE ; k++){
					if(nodes[k].gettimesvacthisseas()==1){cumuVacCount++;}
					if(nodes[k].gettimesinfthisseas()==1){cumuinfectedCount++;}
				}
				if(seasons >= 20){

				
				
				infInfo[simu][seasons-20] = (double)cumuinfectedCount / (double)POPSIZE ;
				vacInfo[simu][seasons-20] = (double)cumuVacCount / (double)POPSIZE ;

				}
				cumuinfectedCount = 0;
				cumuVacCount = 0;
				
	
				for(int k = 0 ; k < POPSIZE ; k++){
					nodes[k].setCumuInfSeas();
					nodes[k].resettimesvacthisseas();
					nodes[k].resettimesinfthisseas();
					if(nodes[k].isVaccinated()){
						double r = Math.random();
						if(r < 0.5){nodes[k].becomeSusceptible();}
					}
					if(nodes[k].isRecovered()){
						double r = Math.random();
						if(r < 0.25){nodes[k].becomeSusceptible();}
					}
				}
				
				
				

if(seasons >= 20){


sDistInfo[simu][seasons-20] = (double)suscseverCount / (double)potsuscSeverCount ;
iDistInfo[simu][seasons-20] = (double)severCount / (double)potSeverCount ;


}
severCount=0;
potSeverCount=0;
suscseverCount=0;
potsuscSeverCount=0;


			}

			// Selecting random order for people to update
			int[] networkClone = new int[POPSIZE];
			for(int i = 0 ; i < POPSIZE ; i++){
				networkClone[i] = i;
			}
			NetVac.shuffleArray(networkClone);
			
			
			// Determining who severs connections.
			
			 //Comment here for no NPI
			for(int i = 0 ; i < POPSIZE ; i++){	
				
				if(nodes[networkClone[i]].isInfected() && nodes[networkClone[i]].getInfDisDec()){
					for(int j = 0; j < nodes[networkClone[i]].numContacts() ; j++){
						double r = Math.random();
						if((nodes[networkClone[i]].getContact(j) >= 0) && r < npieff){nodes[nodes[networkClone[i]].getContact(j)].distanceContact(networkClone[i]);}
					}
				}
					
				
				
				if(nodes[networkClone[i]].isSusceptible()){

					int numSusc = 0;
					int numVac = 0;
					int numInf = 0;

					for(int j = 0; j < nodes[networkClone[i]].numContacts() ; j++){

						if(nodes[networkClone[i]].getContact(j) != -10001){
							if(nodes[Math.abs(nodes[networkClone[i]].getContact(j))].gettimesvacthisseas()==0 && nodes[Math.abs(nodes[networkClone[i]].getContact(j))].gettimesinfthisseas()==0){numSusc++;}
							if(nodes[Math.abs(nodes[networkClone[i]].getContact(j))].gettimesvacthisseas()==1 && nodes[Math.abs(nodes[networkClone[i]].getContact(j))].gettimesinfthisseas()==0){numVac++;}
							if(nodes[Math.abs(nodes[networkClone[i]].getContact(j))].isInfected()){numInf++;}
						}
						else if(nodes[networkClone[i]].getContact(j) == -10001){
							if(nodes[0].gettimesvacthisseas()==0 && nodes[0].gettimesinfthisseas()==0){numSusc++;}
							if(nodes[0].gettimesvacthisseas()==1 && nodes[0].gettimesinfthisseas()==0){numVac++;}
							if(nodes[0].isInfected()){numInf++;}
						}
					}
					if(numInf > 0){
						
						potsuscSeverCount++;
						
						
						if(nodes[networkClone[i]].potentialSuscSever(numInf, numSusc, numVac, nodes[networkClone[i]].gettimesvacthisseas()==1)){
							
							suscseverCount++;
							
							
							
							for(int j = 0; j < nodes[networkClone[i]].numContacts() ; j++){
								double r = Math.random();
								if((nodes[networkClone[i]].getContact(j) >= 0) && nodes[nodes[networkClone[i]].getContact(j)].isInfected() && r < npieff){nodes[networkClone[i]].distanceContact(nodes[networkClone[i]].getContact(j));}
							}
						}
					}
				}

			}
			 //end for no NPI
			
			// Selecting random order for people to act
			int[] order = {0 , 1 , 2};
			NetVac.shuffleArray(order);
			

			// Going through the population
			for(int i = 0 ; i < POPSIZE ; i++){

				for(int acts = 0 ; acts < order.length ; acts++){


					// Determining who vaccinates
					
					if(order[acts] == 0 && (t < 40 || t > 285)){
						if(nodes[networkClone[i]].gettimesvacthisseas()==0 && nodes[networkClone[i]].gettimesinfthisseas()==0){
							
						
							
							int numSusc = 0;
							int numVac = 0;
							
							for(int j = 0; j < nodes[networkClone[i]].numContacts() ; j++){
								
								if(nodes[networkClone[i]].getContact(j) != -10001){
									if(nodes[Math.abs(nodes[networkClone[i]].getContact(j))].gettimesvacthisseas()==0 && nodes[Math.abs(nodes[networkClone[i]].getContact(j))].gettimesinfthisseas()==0){numSusc++;}
									if(nodes[Math.abs(nodes[networkClone[i]].getContact(j))].gettimesvacthisseas()==1 && nodes[Math.abs(nodes[networkClone[i]].getContact(j))].gettimesinfthisseas()==0){numVac++;}
								}
								else if(nodes[networkClone[i]].getContact(j) == -10001){
									if(nodes[0].gettimesvacthisseas()==0 && nodes[0].gettimesinfthisseas()==0){numSusc++;}
									if(nodes[0].gettimesvacthisseas()==1 && nodes[0].gettimesinfthisseas()==0){numVac++;}
								}								
							}
					        
							nodes[networkClone[i]].potentialVaccinate(numSusc , numVac);
							
							if(nodes[networkClone[i]].gettimesvacthisseas()==1){
								cumuVacCount++;
							}
							
							
						}
					}
					


					// Determining who gets infected.

					if(order[acts] == 1){
						if(nodes[networkClone[i]].isSusceptible()){                

							int infNeigh=0;

							// Getting total weight and # of infected neighbours
							for(int j = 0; j < nodes[networkClone[i]].numContacts() ; j++){
								if((nodes[networkClone[i]].getContact(j) >= 0) && nodes[nodes[networkClone[i]].getContact(j)].isInfected()){
									infNeigh++;
								}
							}

							nodes[networkClone[i]].potentialInfect(infNeigh, t);
							if(nodes[networkClone[i]].isInfected()){
								cumuinfectedCount++;

								for(int k = 0 ; k < nodes[networkClone[i]].numContacts() ; k++){
									if(nodes[networkClone[i]].getContact(k) != -10001){
										nodes[Math.abs(nodes[networkClone[i]].getContact(k))].incInfNeighSeas();
									}
									else if(nodes[networkClone[i]].getContact(k) == -10001){
										nodes[0].incInfNeighSeas();
									}
								}
								/////////////////////
								potSeverCount++;
								
							
								
								// Seeing if infected person will distance:
								 // Comment here for no NPI
								int numSusc = 0;
								int numVac = 0;
								
								for(int j = 0; j < nodes[networkClone[i]].numContacts() ; j++){

									
									if(nodes[networkClone[i]].getContact(j) != -10001){
										if(nodes[Math.abs(nodes[networkClone[i]].getContact(j))].gettimesvacthisseas()==0 && nodes[Math.abs(nodes[networkClone[i]].getContact(j))].gettimesinfthisseas()==0){numSusc++;}
										if(nodes[Math.abs(nodes[networkClone[i]].getContact(j))].gettimesvacthisseas()==1 && nodes[Math.abs(nodes[networkClone[i]].getContact(j))].gettimesinfthisseas()==0){numVac++;}
									}
									else if(nodes[networkClone[i]].getContact(j) == -10001){
										if(nodes[0].gettimesvacthisseas()==0 && nodes[0].gettimesinfthisseas()==0){numSusc++;}
										if(nodes[0].gettimesvacthisseas()==1 && nodes[0].gettimesinfthisseas()==0){numVac++;}
									}
									
								}

								if(nodes[networkClone[i]].potentialInfSever(numSusc, numVac)){
									severCount++;
	
									
									for(int j = 0; j < nodes[networkClone[i]].numContacts() ; j++){
										double r = Math.random();
										if((nodes[networkClone[i]].getContact(j) >= 0) && r < npieff){nodes[nodes[networkClone[i]].getContact(j)].distanceContact(networkClone[i]);}
									}
								}
								 // End here for no NPI 
								///////////////////////////
							}

						}

					}


					// Determining who recovers

					if(order[acts] == 2){
						if(nodes[networkClone[i]].isInfected()){

							nodes[networkClone[i]].potentialRecover();

							

						}
					}


				}
		
				
			}
			
			// Decreasing memories and reseting distancing changes to network
			for(int j = 0 ; j < POPSIZE ; j++){
				//if(nodes[j].isVaccinated() || nodes[j].isRecovered()){nodes[j].potentialSusc();}
				
				nodes[j].removeDist();
				
				if(nodes[j].isUnderDelay()){nodes[j].incDelay();}
				

			}
			

			
			if(t % 10 == 0 && t >= 330 && t <= 360){
				for(int i = 0 ; i < 5 ; i++){
					int j = randomGenerator.nextInt(POPSIZE);
					while(!nodes[j].isSusceptible()){
						j = randomGenerator.nextInt(POPSIZE);
					}
					nodes[j].becomeInfected();
					for(int k = 0 ; k < nodes[j].numContacts() ; k++){
						if(nodes[j].getContact(k) != -10001){
							nodes[Math.abs(nodes[j].getContact(k))].incInfNeighSeas();
						}
						else if(nodes[j].getContact(k) == -10001){
							nodes[0].incInfNeighSeas();
						}
					}
					cumuinfectedCount++;
				}

				
			}
			
		
		} // End Day

		} // End Seasons
		
		}//end simu
		

		// Fraction Infected
		double [] infstdarr = new double[30];
		pwInput.print("I=[");
		for(int i = 0 ; i < 30 ; i++){
			double [] infarr = new double[100];
			double infSeas=0.0 ;
			for(int j = 0 ; j < 100 ; j++){
				infSeas += infInfo[j][i];
				infarr[j]= infInfo[j][i];
			}
			infstdarr[i] = NetVac.StdDev(infarr);
			infSeas = infSeas / 100.0;
			pwInput.print(infSeas);
			if(i != 29){pwInput.print("; ");}
		}
		pwInput.print("];");	
		pwInput.println();
		pwInput.print("Istd=[");
		for(int i = 0 ; i < 30 ; i++){
			pwInput.print(infstdarr[i]);
			if(i != 29){pwInput.print("; ");}
		}
		pwInput.print("];");	
		pwInput.println();
		
		
		// Fraction Vaccinated
		double [] vacstdarr = new double[30];
		pwInput.print("V=[");
		for(int i = 0 ; i < 30 ; i++){
			double [] vacarr = new double[100];
			double vacSeas=0.0 ;
			for(int j = 0 ; j < 100 ; j++){
				vacSeas += vacInfo[j][i];
				vacarr[j]= vacInfo[j][i];
			}
			vacstdarr[i] = NetVac.StdDev(vacarr);
			vacSeas = vacSeas / 100.0;
			pwInput.print(vacSeas);
			if(i != 29){pwInput.print("; ");}
		}
		pwInput.print("];");	
		pwInput.println();
		pwInput.print("Vstd=[");
		for(int i = 0 ; i < 30 ; i++){
			pwInput.print(vacstdarr[i]);
			if(i != 29){pwInput.print("; ");}
		}
		pwInput.print("];");	
		pwInput.println();
		
		// Time Passed
		pwInput.print("t=[");
		for(int i = 0 ; i < 30 ; i++){
			pwInput.print(i);
			if(i != 29){pwInput.print("; ");}
		}
		pwInput.print("];");	
		pwInput.println();
		pwInput.println();
		
		
		pwInput.print("SS=[");
		double [] ssstdarr = new double[30];
		for(int i = 0 ; i < 30 ; i++){
			double [] ssarr = new double[100];
			double sDistSeas=0.0 ;
			for(int j = 0 ; j < 100 ; j++){
				sDistSeas += sDistInfo[j][i];
				ssarr[j]= sDistInfo[j][i];
			}
			ssstdarr[i] = NetVac.StdDev(ssarr);
			sDistSeas = sDistSeas / 100.0;
			pwInput.print(sDistSeas);
			if(i != 29){pwInput.print("; ");}
		}
		pwInput.print("];");	
		pwInput.println();
		pwInput.print("SSstd=[");
		for(int i = 0 ; i < 30 ; i++){
			pwInput.print(ssstdarr[i]);
			if(i != 29){pwInput.print("; ");}
		}
		pwInput.print("];");	
		pwInput.println();
		
		
		pwInput.print("IS=[");
		double [] isstdarr = new double[30];
		for(int i = 0 ; i < 30 ; i++){
			double [] isarr = new double[100];
			double iDistSeas=0.0 ;
			for(int j = 0 ; j < 100 ; j++){
				iDistSeas += iDistInfo[j][i];
				isarr[j]= iDistInfo[j][i];
			}
			isstdarr[i] = NetVac.StdDev(isarr);
			iDistSeas = iDistSeas / 100.0;
			pwInput.print(iDistSeas);
			if(i != 29){pwInput.print("; ");}
		}
		pwInput.print("];");	
		pwInput.println();
		pwInput.print("ISstd=[");
		for(int i = 0 ; i < 30 ; i++){
			pwInput.print(isstdarr[i]);
			if(i != 29){pwInput.print("; ");}
		}
		pwInput.print("];");	
		pwInput.println();
		
		pwInput.println();
		
		
		pwInput.println();
		pwInput.println();
		
		// Time Passed
		/*pwInput.print("t=[");
		for(int i = 0 ; i < selectPref.size() ; i++){
			pwInput.print(i);
			if(i != selectPref.size()-1){pwInput.print("; ");}
		}
		pwInput.print("];");	
		pwInput.println();
		pwInput.println();*/

		pwInput.close();	
		
		
	}
	
	
	public static int factorial(int n)
    {
        if (n == 0) return 1;
        return n * factorial(n-1);
    }
	
	static void shuffleArray(int[] ar)
	  {
	    Random rnd = new Random();
	    for (int i = ar.length - 1; i >= 0; i--)
	    {
	      int index = rnd.nextInt(i + 1);
	      // Simple swap
	      int a = ar[index];
	      ar[index] = ar[i];
	      ar[i] = a;
	    }
	  }
	
	static double triDist(double a, double b, double c){
		double x;
		Random ran = new Random();
		double u = Math.random();
		while(u == 0.0){u = Math.random();}
		
		double cut = (c-a)/(b-a);
		
		if(u < cut){x = a + Math.sqrt(u*(b-a)*(c-a));}
		else{x = b - Math.sqrt((1.0-u)*(b-a)*(b-c));}
		
		return x;
	}
	
	static double StdDev(double[] popArr){
		double avg=0;
		double total=0;
		double sigSq = 0;
		
		for(int i=0 ; i < popArr.length ; i ++){
			total += popArr[i];
		}
		
		avg = total / (double)popArr.length ;
		
		double[] diffSq = new double[popArr.length];
		
		for(int i=0 ; i < popArr.length ; i ++){
			diffSq[i] = Math.pow((double)popArr[i] - avg , 2);
		}
		
		total = 0;
		for(int i=0 ; i < popArr.length ; i ++){
			total += diffSq[i];
		}
		
		sigSq = total / (double)diffSq.length;
		
		return Math.sqrt(sigSq);
		
	}
	

}
