# Supplementary material for: Disease Interventions Can Interfere with One Another through Disease-Behaviour Interactions
Source: PLoS Comput Biol. 2015 Jun 5;11(6):e1004291. doi: 10.1371/journal.pcbi.1004291 (PMC4457811; doi:10.1371/journal.pcbi.1004291)
Supplement: S2 Text — (JAVA) [file pcbi.1004291.s002.java]

import java.util.ArrayList;
import java.util.Random;
import java.awt.*;
import java.awt.event.*;
import java.applet.*; 


public class Node {
	
	int numEdges;
	int daysInfected;
	int daysRecovered;
	boolean infected;
	boolean vaccinated;
	boolean susceptible;
	boolean recovered;
	
	double vacProb;
	int vaccinatedNeigh;
	double myInfSev;
	
	double threshold;
	double infSeverThreshold;
	double susSseverThreshold;
	double kappaH;
	double kappaC;
	double preference;
	double npieff;
	double vaceff;
	
	int totVaccinations;
	//int totnonEffVaccinations;
	boolean notEfficacious;
	
	double sigma;
	double transmissionRate = 0.045;
	double transmissionRateFluc = 0.2;
	
	int infNeighSeas;
	double cumuInfSeas;
	double memory;
	int timesinfthisseas;
	int timesvacthisseas;
	boolean chooseNotToVac;
	boolean infChooseDis;
	
	double EI /*= -0.0055*/;
	double EV /*= -0.0015*/;
	double ED;
	double EH;
	double ES;
	
	int delay = 0;
	boolean underDelay = false;
	
	Random ranGen = new Random();
	
	
	ArrayList<Integer> contacts = new ArrayList<Integer>();
	
	public Node(double a,double b,double c,double d,double e,double f,double g,double h,double i,double j,double k,double l,double m){
		
		threshold = a;
		infSeverThreshold = b;
		susSseverThreshold = b;
		kappaH = c;
		kappaC = d;
		sigma = e;
		memory = f;
		ED = g;
		EH = h;
		ES = i;
		
		EV = j;
		EI=k;
		
		npieff = l;
		vaceff = m;
		
		preference = 0.0;

		numEdges = 0;
		
		daysInfected = 0;
		daysRecovered = 0;
		
		susceptible = true;
		infected = false;
		vaccinated = false;
		recovered = false;
		
		
		//vaccinatedNeigh = 0;
		myInfSev = 0;
		
		totVaccinations = 0;
		//totnonEffVaccinations = 0;
		notEfficacious = false;
		
		infNeighSeas=0;
		cumuInfSeas=0.0;
		
		timesinfthisseas = 0;
		timesvacthisseas = 0;
		chooseNotToVac = false;
		infChooseDis = false;
	}
	
	
	public void addContact(int a){
		contacts.add(a);
	}
	
	public int getContact(int a){
		return contacts.get(a);
	}
	
	public int numContacts(){
		return contacts.size();
	}
	
	public void distanceContact(int a){
		
		if(a == 0){
			int b = -10001;
			for(int i = 0 ; i < contacts.size(); i++){
				if(contacts.get(i) == a){contacts.set(i,b);}
			}
		}
		else{
			int b = a * -1;
			for(int i = 0 ; i < contacts.size(); i++){
				if(contacts.get(i) == a){contacts.set(i,b);}
			}
		}
	}
	
	public void removeDist(){
		
		for(int i = 0 ; i < contacts.size(); i++){
			if(contacts.get(i) < 0){
				if(contacts.get(i) == -10001){contacts.set(i,0);}
				else{
					int a = contacts.get(i);
					contacts.set(i,a*-1);
				}
			}
		}
	}
	
	
	
	public void addtimesinfthisseas(){
		timesinfthisseas++;
		//System.out.print(timesinfthisseas);
	}
	public void addtimesvacthisseas(){
		timesvacthisseas++;
		//System.out.print(timesinfthisseas);
	}
	public void resettimesinfthisseas(){
		timesinfthisseas = 0;
	}
	public void resettimesvacthisseas(){
		timesvacthisseas = 0;
	}
	public int gettimesvacthisseas(){
		return timesvacthisseas;
	}
	public int gettimesinfthisseas(){
		return timesinfthisseas;
	}
	
	
	public int getEdges(){
		return numEdges;
	}
	
	public void addEdge(){
		numEdges++;
	}
	
	
	public boolean isInfected(){
		return infected;
	}
	
	public boolean isSusceptible(){
		return susceptible;
	}
	
	public boolean isRecovered(){
		return recovered;
	}
	
	public boolean isVaccinated(){
		return vaccinated;
	}
	
	public void becomeInfected(){
		infected = true;
		susceptible = false;
		timesinfthisseas++;
	}
	
	public void recover(){
		infected  = false;
		vaccinated = false;
		susceptible = false;
		recovered = true;
		infChooseDis = false;
	}
	
	public void becomeVaccinated2(){
		delay = 0;	
		underDelay = true;
	}
	
	public boolean isUnderDelay(){
		return underDelay;
	}
	
	public void incDelay(){
		delay++;
		if(delay >= 14){
			this.becomeVaccinated();
		}
	}
	
	public void becomeVaccinated(){
		underDelay = false;
		double r = Math.random();
		if(r < vaceff){
			vaccinated = true;
			susceptible = false;
		}
	}
	
	public void becomeSusceptible(){
		susceptible = true;
		infected = false;
		vaccinated = false;
		recovered = false;
		daysInfected = 0;
		daysRecovered = 0;
		notEfficacious = false;
	}
	
	
	
	public boolean getEfficacy(){
		return notEfficacious;
	}
	
	public int getDaysInfected(){
		return daysInfected;
	}
	
	public void addDayInfected(){
		daysInfected++;
	}
	
	
	public void decreasePref(){
		this.preference = this.preference * memory;
	}
	
	
	public void incInfNeighSeas(){
		infNeighSeas++;

	}
	
	public int getInfNeighSeas(){
		return infNeighSeas;
	}	
	
	public void setCumuInfSeas(){
		
		cumuInfSeas = sigma*(1.0-Math.exp(-kappaH*((double)infNeighSeas+(double)timesinfthisseas))) + (1.0-sigma)*cumuInfSeas;

		infNeighSeas = 0;
		chooseNotToVac = false;
		
		preference = preference * memory;
		//System.out.println(cumuInfSeas);
	}
	
	public void decayCumuInfSeas(){
		cumuInfSeas = cumuInfSeas * memory;
		//System.out.println(cumuInfSeas);
	}
	
	public boolean getInfDisDec(){
		return infChooseDis;
		//System.out.print(timesinfthisseas);
	}
	
	
	public void potentialRecover(){
		double r = Math.random();
		
		double poissonCDF = 0.0;
		
		double lambda = 5.0;
		double tempSum = 0.0;
		for(int i = 0 ; i <= this.getDaysInfected() ; i++){
			tempSum += (Math.pow(lambda,(double)i) / (double)NetVac.factorial(i) );
		}
		poissonCDF = Math.exp(-lambda)*tempSum;
		

		if(r < poissonCDF){
			this.recover();
		}
		else{this.addDayInfected();}
		

	}
	
	
	public void potentialSusc(){
		double r = Math.random();
		if(r < 0.002739726){this.becomeSusceptible();}
		else {daysRecovered++;}
	}
	
	
	
	public void potentialInfect(int infNeigh, int time){
		double r = Math.random();
		double beta = transmissionRate*(1+transmissionRateFluc*Math.cos(((2.0*Math.PI*(double)time/365.0) /*- 0.5*/) ));
		double pInf = 1.0 - Math.pow((1.0-beta),(double)infNeigh);
		pInf = pInf;

		if(r < pInf){
			this.becomeInfected();

		}
		
	}
	
	
	public double getPref(){
		return preference;
	}

	public void potentialVaccinate(int numS, int numV){
		
		double r = Math.random();
		
		double w1 = sigma*(1.0-Math.exp(-kappaH*(double)infNeighSeas)) + (1.0-sigma)*(cumuInfSeas);
		double w5 = 1.0 - Math.exp(-kappaC * ((double)numS + ((1.0-vaceff)*(double)numV)));
		
		double v1=0;
		double v2=0;
		if(!chooseNotToVac){

			//preference = preference * memory;
			
			r = Math.random();
			if(r < w1){v2 = EI + w5*EH;}
			else{v2 = 0.0;}

			r = Math.random();
			
				if(r < (1.0-vaceff)
					v1 = v2 + EV;
				}
				else{v1 = EV + ES ;}
			
			preference = preference + (v1-v2);
			
			//System.out.println(preference);
			if(this.preference <= -threshold){chooseNotToVac = true;}
			if(this.preference >= threshold){
				if(this.isSusceptible()){timesvacthisseas++; this.becomeVaccinated2();}
				if(this.isVaccinated() || this.isRecovered()){timesvacthisseas++;}	
			}
			
		
		}
		
		
	}
	
	public boolean potentialInfSever(int numS, int numV){	
		double r = 0.0;
		
		double pref = 0.0;
		double w5 = 1.0 - Math.exp(-kappaC * ((double)numS + ((1.0-vaceff)*(double)numV)));
		double w7 = (1.0-npieff);
		
		double v1= 0.0;
		double v2 = 0.0;
		int checkCount = 0;
		
		while(pref < infSeverThreshold && pref > -infSeverThreshold){
		
			
			r = Math.random();
			if(r < w5){v2 = EH;}
			else{v2 = 0;}
			
			r = Math.random();
			if(r < w7){v1 = ED*this.numContacts()+ v2;}
			else{v1 = ED*this.numContacts()+ ES;}
			
			pref += (v1-v2);
			
			checkCount++;
			
			if(checkCount > 1000){return false;}
			
		}
		
		if(pref >= infSeverThreshold){infChooseDis = true; return true;}
		else{return false;}
		
	}
	
	
	public boolean potentialSuscSever(int numI, int numS, int numV, boolean vaccinated){	
		
		double r = 0.0;

		double[] distProbs = {0.3449956347189606, 1.0, 1.0, 1.0};
		
		r = Math.random();
		
		double pref = 0.0;
		double w9; 
		double w7 = (1.0-npieff);
		
		double v1= 0.0;
		double v2 = 0.0;
		int checkCount = 0;
		
		if(vaccinated){w9 = (1.0-vaceff)*(1.0 - Math.exp(-kappaC * ((double)numI)));}
		else{w9 = 1.0 - Math.exp(-kappaC * ((double)numI));}
		
		while(pref < susSseverThreshold && pref > -susSseverThreshold){
			
			r = Math.random();
			if(r < w9){v2 = EI;}
			else{v2 = 0;}
			
			r = Math.random();
			if(r < w7){v1 = ED*(double)numI + v2;}
			else{v1 = ED*(double)numI;}
			
			pref += (v1-v2);
			checkCount++;
			
			if(checkCount > 1000){return false;}
			
		}
		
		if(pref >= susSseverThreshold){return true;}
		else{return false;}
		
	}
	
	
	
	
	

}
