# Supplementary material for: Disease Interventions Can Interfere with One Another through Disease-Behaviour Interactions
Source: PLoS Comput Biol. 2015 Jun 5;11(6):e1004291. doi: 10.1371/journal.pcbi.1004291 (PMC4457811; doi:10.1371/journal.pcbi.1004291)
Supplement: S1 Data — (TXT) [file pcbi.1004291.s003.txt]

0.05096658506900135	0.09738236310679223	0.11059600098972092	0.039936148134945275	0.42910951545582365	0.8784185352600231	-9.10485954344317E-6	-0.0011352650891329314	8.557162689378373E-4
0.08059661754206536	0.08139436230017928	0.2005153121589867	0.04489982109002115	0.4058524416413391	0.8887811404386081	-8.443571603480457E-6	-0.0014361552146099892	5.494402180923467E-4
0.08158270116002114	0.11816200987636934	0.1837653395850734	0.04723874928943324	0.5532453008196815	0.9334924789750141	-9.53045384373412E-6	-0.0014216809680276039	6.326096170567024E-4
0.06384074649261895	0.08399254667838718	0.24393402655497637	0.04095213559893841	0.5219915424488911	0.8487536939884098	-3.7058981150471065E-6	-2.936812936199357E-4	6.659130866700889E-4
0.08882214695454427	0.12346979865030645	0.12801022224927933	0.04933911615983878	0.40157780377114016	0.8986929609003769	-6.103657762376663E-6	-4.965396165984673E-4	7.934241673288463E-4
0.10649115495123974	0.11637433856206786	0.23923863561593844	0.04759747977213386	0.6045395953792206	0.9504340571628657	-6.649355941586412E-6	-8.350263782807079E-4	9.069605076234952E-4
0.08355646464795945	0.0978295654058497	0.24709926148944494	0.04719293004876486	0.497246561222583	0.9246310878385577	-1.0244073936675825E-5	-0.0016127689425164823	5.334086971803886E-4
0.16151937471452624	0.10710412718514685	0.19414924517638216	0.044568315257099894	0.32142855865802167	0.9086906899883045	-4.166578952955652E-6	-4.8796987005504E-4	6.669950940039858E-4
0.1659471726033075	0.1006892099002916	0.3183667929875136	0.04747018430541674	0.5009754782019342	0.9673587013377847	-9.155660531250526E-6	-0.001239256709212127	6.58907067478005E-4
0.018563103348176374	0.08274667386312044	0.2910482201558445	0.04863160758876811	0.3807251268130374	0.9013634502671581	-5.6898559525034355E-6	-6.312482778602428E-4	5.365600245058291E-4
0.16209823766662412	0.09841498053793593	0.23371020931235909	0.04405322616068456	0.5187850583381077	0.8739473470387263	-4.1291904769151335E-6	-5.635701844590167E-4	5.581620564957258E-4
0.07585210003762452	0.09453440390922273	0.2526916041229025	0.04732855691926241	0.5234860079076131	0.8337714003480271	-7.032140187577158E-6	-0.001140899129702701	7.600805944862427E-4
0.1703959193281505	0.10260550015141609	0.18123788045165823	0.04587616143793354	0.4993234251411448	0.9026750137487898	-6.118297276693771E-6	-9.852868931361297E-4	6.67095024534667E-4
0.133538451241588	0.12086640712265888	0.3476402203541857	0.04658489169980538	0.49493076245273665	0.9450231954254603	-5.34679402386205E-6	-8.338801018164067E-4	4.8230126446966663E-4
0.1334121131227451	0.07554735422041527	0.30010541725056034	0.037282752312683486	0.6525058471028792	0.9001222704524467	-8.551139434140256E-6	-0.001065071618481013	6.602100335734024E-4
0.09836287805257536	0.10591678807376848	0.33085376100142977	0.05004655058310991	0.49791023198741735	0.9829949607939037	-5.66702886249058E-6	-4.478695205535268E-4	7.715297581069233E-4
0.11186203899050742	0.11989302168311654	0.2249390813031653	0.04511514842613289	0.5486722141248302	0.9091019010909525	-6.552896937477229E-6	-0.0011714385294683198	5.701501342955859E-4
0.09598350710962417	0.13036242039656365	0.22692764414086103	0.05124356950220001	0.4560662771153919	0.8721793925832693	-4.687996527489751E-6	-4.923119246354576E-4	7.409126016179975E-4
0.1216744881384042	0.14772179311984496	0.29138254713455125	0.051215100231946795	0.545998541651601	0.9244513240824626	-5.133080887372152E-6	-7.443219990718897E-4	6.406077419837446E-4
0.13377453092564215	0.09685133784451018	0.2777119786974078	0.047658300533020476	0.4622810293523889	0.9058340335863446	-5.97388387525435E-6	-0.0011150683635509201	3.193007661070534E-4
0.11353334021256693	0.10185573107519565	0.26396136597055336	0.04595015699419496	0.5646452088452666	0.9325727346789208	-4.407176642824975E-6	-4.616837586530883E-4	5.870716110665646E-4
0.13170999557005372	0.1268718250505248	0.22621597459066098	0.048200448564538804	0.5585885751725603	0.8993216036985372	-7.4348724702472456E-6	-0.0014426903341880825	3.9967844003830526E-4
0.16178076941986935	0.11442176073491114	0.30971163087389003	0.046709448720475125	0.4357584961231374	0.9597912591667089	-5.724763958125091E-6	-0.0010465404509495842	4.171782023937872E-4
0.12326510341802305	0.10644274850242416	0.2003411392918588	0.047779516504457734	0.5017641158805413	0.832243654238998	-6.4955866226216215E-6	-6.064461804981571E-4	8.224462894162893E-4
0.05052097929265768	0.09482277693686156	0.3634070749569093	0.05071214500296509	0.5190033920517454	0.9211130819184172	-7.020900375538361E-6	-8.281125955229558E-4	5.408640913559596E-4
0.15221295523849782	0.10572606982393735	0.33865602449373594	0.0527889009758151	0.5212158666947031	0.8819042060053324	-6.579510461851363E-6	-8.940269088539372E-4	4.892376145968787E-4
0.11577923157001443	0.10087359695982333	0.18979222725870698	0.038705050894524945	0.5509928339044008	0.9432845432563051	-6.7823820259233675E-6	-8.639346873930288E-4	7.148484806014187E-4
0.11748728318527683	0.10722778281943837	0.23675047130477167	0.042167336109589455	0.5961718836008223	0.9370811092055581	-5.8160106355024706E-6	-6.720917833850557E-4	6.483441839331919E-4
0.19220315096698626	0.11539459068664538	0.26260543918906876	0.04730040104182007	0.5071113061438499	0.8922932280576005	-6.963468683976821E-6	-0.0011094948233056812	5.376231097418917E-4
0.06622467251590472	0.11982929529790709	0.20082722892358462	0.05027045190184462	0.570920338575085	0.8910714795214355	-5.008675613446557E-6	-4.6490791916121874E-4	8.365343351064321E-4
0.05833514632415494	0.08323014875638038	0.17154164692945245	0.045484739191239056	0.46007459045551924	0.9267268341897109	-9.374461163881E-6	-0.0010892684579704558	9.159505383662956E-4
0.1660652866884847	0.07503978561329194	0.22230593114362385	0.039683675225622925	0.5253073699351898	0.9158949686159575	-6.630757255419046E-6	-7.240951949352221E-4	6.292015229735394E-4
0.10015280042163244	0.11790845285131073	0.24258513357309866	0.046958001982033065	0.44813285279308446	0.882911672398009	-2.85005148597099E-6	-5.49296586599634E-4	4.168347962636399E-4
0.08628706946446758	0.10870447599614594	0.23845687728814682	0.043045194937693716	0.5197532824984703	0.8899264149205439	-8.527252654408798E-6	-0.0014619491611924595	4.856863843371806E-4
0.08123688615677145	0.1147737766541162	0.238370393099502	0.04909687785835001	0.5534235905331961	0.9097673942518351	-4.993329847118217E-6	-4.0848787037318305E-4	6.491223932105271E-4
0.11582670294477741	0.10905992243620152	0.2543246852413487	0.04693112939423297	0.5372594239921447	0.8666811027987552	-5.576888233427968E-6	-7.054208012208421E-4	7.667836889737595E-4
0.1320062228560379	0.09792955516012163	0.19225044194528296	0.05154196191512475	0.5342488576816837	0.9029695615045117	-5.983983899121484E-6	-6.428911601403829E-4	8.180439263683734E-4
0.18506760169991981	0.11137887574913842	0.26623476483602593	0.04805494943385131	0.5196846658161107	0.8066022428447709	-7.930123770960739E-6	-0.0011963996616655087	4.938213280100171E-4
0.16187545493303557	0.11514328667801779	0.19372625066293975	0.04919668839278631	0.5483957360873924	0.9426285544953508	-5.688344744198624E-6	-4.3270902766098486E-4	8.054475937179369E-4
0.16500598311077927	0.07718255946028037	0.2282307162239614	0.04159607087606378	0.3114242788728216	0.9164887207339347	-5.274834643069678E-6	-9.038524029560819E-4	4.568497632516563E-4
0.1468962416601441	0.09659931277792556	0.3070881965172366	0.047654895811302125	0.5121931432921467	0.8828800939904993	-4.846653638033891E-6	-9.015945881308069E-4	4.7304997763505274E-4
0.04767546491709203	0.10509948770993731	0.28889423696403455	0.04708180765903243	0.590158918043265	0.8952546830622714	-6.396484174108544E-6	-7.043873663276177E-4	5.91576763990803E-4
0.07863640256396208	0.09397368601851665	0.12662865702375287	0.04974003741156762	0.39475704417106977	0.902996217185359	-7.3180607899410395E-6	-5.670839964473398E-4	9.463110536244986E-4
0.1692646289063918	0.09327654389654123	0.2742306740635828	0.04773735018208201	0.5199316267207232	0.8830221751967313	-3.12000904528231E-6	-2.428101922079496E-4	6.101150573364873E-4
0.1071163466680676	0.07775737184625495	0.34581782383598003	0.04218961900435385	0.5257982221209996	0.9450193312064912	-6.330769976415971E-6	-0.0011904510932055647	4.70658648963964E-4
0.0765984546837498	0.13776990917414864	0.21669219740976087	0.05183961149355922	0.5997225174128937	0.8807462036158966	-6.511410925093915E-6	-8.048837768213853E-4	6.126755392521852E-4
0.17924689250989076	0.1043176586808864	0.33851606782616706	0.05188186015075136	0.555915856886196	0.8747513350415683	-5.847463368926087E-6	-0.0013383097939555569	3.0578577684922496E-4
0.11680031007999826	0.10325555972932844	0.13182102405718787	0.04756841007376746	0.44780688379650385	0.8657693143121095	-5.120457935264021E-6	-5.441892700774774E-4	8.524367918217867E-4
0.12842327881429583	0.10375103798249766	0.22366802245782372	0.048734848804778436	0.5289639837812726	0.9257339214069163	-6.5737165705608654E-6	-0.0010787045186927576	6.732786353522371E-4
0.07030256019292136	0.11396545321518976	0.297795277044344	0.04872867990813879	0.6609092523432908	0.8593212153944296	-6.039186698378835E-6	-6.047158707362315E-4	6.329664342171212E-4
0.13702546439715144	0.11161991052151653	0.2234886509370239	0.04879937114275376	0.6328041807585857	0.9149663075847689	-9.387310547922359E-6	-0.0012875698464614052	7.997639876479687E-4
0.04558853620379452	0.06347811094992936	0.16440491390781214	0.03729624224072791	0.4842523868996339	0.9784121758677424	-9.562245603608842E-6	-9.69548763998467E-4	7.639470347434216E-4
0.053604438114293294	0.10472365869069715	0.3570664267862678	0.04941590541657212	0.6927298218389499	0.9335790198743207	-5.227856447482892E-6	-1.4162495591750794E-4	9.883483453366738E-4
0.06960848164400807	0.10838872924930677	0.304359107386236	0.04654524773763019	0.65905215658331	0.8940002691198362	-7.1828500233134055E-6	-0.0010729457429412073	4.565038080636141E-4
0.07982483372212726	0.10343913968045511	0.20488761916490442	0.05135577842774468	0.46214237127536484	0.9576589739867138	-1.0373895617294795E-5	-0.001281217865961741	7.510754397448266E-4
0.1278448538147956	0.10326016510283519	0.2764201016336845	0.04443896160616306	0.42902462440361316	0.8434007187438894	-8.369748266639355E-6	-0.001349396631351712	4.492907091168978E-4
0.0384810559270127	0.08868906097504695	0.3103723029481558	0.046327693630894964	0.43522849512204176	0.9468199328796072	-7.851080315250964E-6	-0.0013521121497489272	7.079308814538893E-4
0.1005526247306493	0.09587380558984804	0.2758501445911373	0.038569663551635484	0.5732458843588356	0.9578689014939553	-6.319478614325183E-6	-9.184444616384754E-4	5.415193162442881E-4
0.12585069450156394	0.12471553431828832	0.16083169015314258	0.050401457175441255	0.6037598204460952	0.9007174014487157	-6.5544880988538875E-6	-6.742069238948885E-4	8.006441021436566E-4
0.11766631945717736	0.11992818394522968	0.25699284343207474	0.04984563873446039	0.4436012294636171	0.9292993394497706	-4.2038007211684095E-6	-4.5615109662844685E-4	6.897664617824346E-4
0.08728907816990007	0.09848164453549227	0.34815176506035594	0.045273102739334554	0.36853658074587753	0.9389220899935232	-6.080571742286969E-6	-0.0010034254363513878	3.585163572138242E-4
0.09253224221517324	0.1228774313312466	0.3524124320610292	0.05002269325126158	0.4757301797028347	0.8292815057016905	-6.2058409232401765E-6	-0.0011884012967063923	4.5993577526088166E-4
0.09192488717174811	0.12075385832757833	0.18736086214641984	0.04855430527185793	0.4926200499088759	0.9048973809218724	-5.160820836223226E-6	-8.184961513330157E-4	6.482424534537367E-4
0.12665771481747112	0.11876058651836693	0.270192628728193	0.047709400240725924	0.6008357054473572	0.8851677894526502	-5.856698142163336E-6	-8.610104681809848E-4	6.273176853311447E-4
0.09427043275457027	0.09333851959076492	0.3288427598517646	0.04386917559110123	0.4428016777238784	0.9422975284378535	-8.177630390145486E-6	-0.0016342378014840724	5.356353028782374E-4
0.16568750620997585	0.1221159539077027	0.3229205510463748	0.04630968949536181	0.49137305846740476	0.9098346810193036	-4.62063294339567E-6	-6.976072100875156E-4	6.181753468473683E-4
0.11270687704429708	0.09795815410842681	0.29266054339931524	0.04233550838927312	0.43134455036971614	0.9419188651356176	-7.521477262663976E-6	-0.0012139444916710958	5.656841006633291E-4
0.10579820627168066	0.1264895994323399	0.14876031641865825	0.05054207072238703	0.5240782575887041	0.859030765113742	-6.140288434548253E-6	-3.482449427548281E-4	9.337606028567049E-4
0.049645021532843066	0.10208674461986184	0.31159841754814666	0.04184975457182273	0.6250206795949986	0.8636281432620956	-7.303769235849333E-6	-0.0010431450745531264	4.710582491406102E-4
0.07941010802838522	0.10071082267251265	0.22030869923083685	0.0424122299865736	0.4775690263696626	0.8357954911519566	-8.727317997721372E-6	-0.0011892735725274415	5.606479064516314E-4
0.11671874583967419	0.10056112132706052	0.2428277940624985	0.04103612292023823	0.6551771931188337	0.8996235832396753	-8.466977120076211E-6	-9.967737524263797E-4	8.592364942167615E-4
0.16728939049707195	0.11508710458495279	0.38842250625452496	0.04501935403457711	0.5405457458893498	0.9178377846859032	-6.398491093781364E-6	-0.0011268746627823031	6.163233499798347E-4
0.15197118931318004	0.09860588859105754	0.2968767517488898	0.05241870107294944	0.4459614014581171	0.9551574411606996	-6.600785457139851E-6	-9.966909233925527E-4	4.735371870530711E-4
0.02258919629596399	0.09474203508409422	0.2823696214396994	0.04864876341383628	0.5517455094849164	0.8168325447089052	-8.458079031909099E-6	-9.548510676967458E-4	6.920811787633263E-4
0.09086025890477524	0.08410076391974323	0.24472560995525422	0.046735574842024404	0.4447633512856274	0.8799015226115562	-7.3230085180012144E-6	-9.285498847696692E-4	6.567133311822241E-4
0.027614601465225604	0.10822502940314176	0.14131128547759514	0.0498046758916042	0.515608990089365	0.8621900305422604	-6.812348906454838E-6	-6.579423960117835E-4	9.458889094799076E-4
0.0765469702301695	0.11984373076912087	0.27919250626370046	0.04791934777018145	0.5733242027445351	0.9455124766228837	-6.5722331493625015E-6	-0.0010625360467290807	7.109614971969215E-4
0.1281092739701813	0.0954741449020296	0.288832210362397	0.05038941961313152	0.471555018390115	0.94052135165828	-7.298881418105866E-6	-0.0010233810911579812	5.149536428163977E-4
0.08656812959115505	0.07459423980976758	0.24730688231278783	0.03998847144533111	0.38918039020464745	0.9184094398338617	-8.423973557210359E-6	-0.0011515693154477895	7.243364463768346E-4
0.07914310822620219	0.10954679115020839	0.27723486443484585	0.05053560608113004	0.5250696554954187	0.9221332030558519	-4.841775369465541E-6	-4.8468549490680374E-4	8.042137056000707E-4
0.030139334588548235	0.09973124038928122	0.3588576485631822	0.03928446738520381	0.386498386166159	0.8997735772087854	-4.000353875790803E-6	-6.980635114365652E-4	4.5307755675140336E-4
0.12176503409289997	0.09533893225082084	0.244389517652322	0.04831656165082468	0.6539137600715829	0.8329728313366678	-6.826201843339081E-6	-6.27193143864855E-4	6.838882574703072E-4
0.10586503719096116	0.0969259264331747	0.19353445895016602	0.043357475555798865	0.57675746469521	0.864340332491415	-7.592915679104E-6	-0.0010496786458019827	5.306497795495077E-4
0.12034085862854654	0.12044223313873918	0.21988317841390032	0.05084241004039908	0.4576377072194107	0.8938197046777807	-8.296210579680348E-6	-0.0014178342909637654	4.7071877840752855E-4
0.06119741089792339	0.08686322554855413	0.3055150716891015	0.038893368090653496	0.5920049787824387	0.9376817258514102	-8.10880309833968E-6	-0.0011837632618112537	6.143189772763615E-4
0.11582551613567729	0.10888657183663958	0.15934143604174347	0.05014288796423561	0.6052984809654204	0.8844346056337461	-6.771975588609611E-6	-7.663115419579006E-4	9.01460120959634E-4
0.18037110760297959	0.09465481298216345	0.20164212487767214	0.04774734947670882	0.5490033901274235	0.8331202277498433	-8.315986541177129E-6	-8.458739634656629E-4	0.0010239848738684619
0.10876379692322159	0.10377403583574306	0.15196694982428702	0.04857364861148111	0.5414998435136593	0.9086945048459084	-4.071493750249661E-6	-2.4106564905836619E-4	9.331443933678287E-4
0.03134411001714035	0.09794410406741273	0.2253943784088649	0.04639914690044128	0.5564883125016987	0.889712796311635	-8.282071633521636E-6	-0.0010625072225644496	6.627244165659055E-4
0.16215923006584504	0.11730971917377116	0.26457749919570606	0.04890734150745954	0.6722326698358915	0.89578973726731	-7.812947520497873E-6	-9.603362488833344E-4	8.380092523005381E-4
0.17716430767703645	0.08546894181262531	0.2655318721792306	0.04314814982311343	0.5094452928458928	0.8731086362665526	-5.112202771085159E-6	-8.648942237109151E-4	5.760623206561409E-4
0.09926476674655452	0.09150548428330124	0.3779260067947225	0.04353724572647732	0.6705843812180647	0.9039117592433488	-7.024455990884331E-6	-0.0013216558437235011	6.481520039461962E-4
0.07386187100549493	0.08654104474635198	0.30152271934633745	0.043715070315458716	0.46342843837062553	0.9169380299348667	-7.394063810946037E-6	-9.596929749370617E-4	6.777183699311066E-4
0.05630836794298544	0.11415347920697645	0.2365289894631569	0.051772585623275955	0.5646664926909809	0.8975193088819668	-8.278456701409271E-6	-9.206395024989951E-4	6.504197902947631E-4
0.08667379925011841	0.10704721278218343	0.19966193677781074	0.04995246266096695	0.49576421857996167	0.9045731805689228	-9.303657004805177E-6	-0.0012750276791692681	8.270514401861215E-4
0.15010942365552077	0.10413547408772206	0.26089002867723676	0.0470103613511388	0.4860502527682018	0.8768158890103284	-5.493204256785895E-6	-9.42570500227983E-4	5.34226121617975E-4
0.10912858721746767	0.12893767372071815	0.23659265563665127	0.04872508373903033	0.452253602143595	0.906615030094114	-6.200426444969376E-6	-0.001209362980987492	3.109827650764267E-4
0.11282382906946292	0.09531742314862278	0.3379722145977724	0.05061187090652894	0.4739000604019803	0.8804776318147111	-5.921559970571777E-6	-8.601736354957884E-4	5.327439734184808E-4
0.07413253037544591	0.11645920797117425	0.2654149261084959	0.04798245250314115	0.507958496099931	0.882112594771149	-6.9129548350955185E-6	-0.001306733011677939	4.478055556288653E-4
0.06908667046878499	0.11123947308981907	0.19996745730644738	0.046060603329993906	0.555480544806578	0.860823652147714	-7.299358478285307E-6	-0.0014025394167627968	5.969515689666588E-4
