# Supplementary material for: Disease Interventions Can Interfere with One Another through Disease-Behaviour Interactions
Source: PLoS Comput Biol. 2015 Jun 5;11(6):e1004291. doi: 10.1371/journal.pcbi.1004291 (PMC4457811; doi:10.1371/journal.pcbi.1004291)
Supplement: S2 Data — (TXT) [file pcbi.1004291.s004.txt]

1	2	3	4	5	6	7	8	9	10	11	12	13	14	15	16	17	18	19	20	21	22	23	24	25	26	27	28	29	30	31	32	33	34	35	41	43	44	48	49	51	52	53	54	57	58	59	60	61	62	63	65	66	67	68	69	71	77	78	81	84	85	87	89	90	92	94	95	96	103	105	106	112	119	122	123	125	126	131	134	135	136	138	139	141	143	147	148	149	151	152	154	157	159	160	166	167	168	170	172	173	175	176	178	179	180	181	183	184	187	190	192	193	194	198	199	200	204	205	210	218	220
0	4	5																																																																																																																							
36	37	38	39	40	41	42	3	0	4	43	44	45	46	47	48	49	50	51	52	53	54	55	56	57	58	23	59	60	61	62	63	64	65	66	67	68	24	69	70	71																																																																																	
72	73	74	75	76	77	78	79	80	81	82	83	84	2	0	4	85	86	87	88	89	90	91	92	50	93	94	95	96	97	98	99	100	101	102	103	104	105	106	107																																																																																		
1	2	3	0	5	6	7	8	9	10	11	12	13	14	15	16	17	18	19	20	21	22	23	24																																																																																																		
108	109	110	111	112	113	114	115	25	26	116	117	118	119	120	121	1	0	4	122	123	124	6	7	8	9	10	11	12	13	14	15	16	17	18	19	20	21	125	22	126	127	128	129	130	131	132	133	134	135	136	137	138	139	140	141	142	143	144	145	146	147	148	149	150	151	152	153	154	155	156	157	158	159	160	161	162	163																																												
108	109	110	111	112	113	114	115	25	26	116	117	118	119	120	121	31	164	0	4	122	123	124	5	7	8	9	10	11	12	13	14	15	16	17	18	19	20	21	125	22	126	127	128	129	130	131	132	133	134	135	136	137	138	139	140	141	142	143	144	145	146	147	148	149	150	151	152	153	154	155	156	157	158	159	160	161	162	163																																											
108	109	110	111	112	113	114	115	25	26	116	117	118	119	120	121	31	164	0	4	122	123	124	5	6	8	9	10	11	12	13	14	15	16	17	18	19	20	21	125	22	126	127	128	129	130	131	132	133	134	135	136	137	138	139	140	141	142	143	144	145	146	147	148	149	150	151	152	153	154	155	156	157	158	159	160	161	162	163																																											
108	109	110	111	112	113	114	115	25	26	116	117	118	119	120	121	31	164	0	4	122	123	124	5	6	7	9	10	11	12	13	14	15	16	17	18	19	20	21	125	22	126	127	128	129	130	131	132	133	134	135	136	137	138	139	140	141	142	143	144	145	146	147	148	149	150	151	152	153	154	155	156	157	158	159	160	161	162	163																																											
108	109	110	111	112	113	114	115	25	26	116	117	118	119	120	121	31	164	0	4	122	123	124	5	6	7	8	10	11	12	13	14	15	16	17	18	19	20	21	125	22	126	127	128	129	130	131	132	133	134	135	136	137	138	139	140	141	142	143	144	145	146	147	148	149	150	151	152	153	154	155	156	157	158	159	160	161	162	163																																											
165	25	26	166	31	164	0	4	167	5	6	7	8	9	168	169	170	171	11	12	13	14	15	16	17	18	19	172	173	20	21	174	22	175	176	177	178	179	180	181																																																																																		
25	26	182	33	183	184	164	0	4	5	6	7	8	9	169	10	185	12	186	187	13	14	15	16	17	18	19	20	21	22	34	52	54	58	59	81	84	85	89	90	92	95	105	122	126	131	136	139	141	147	148	149	151	152	157	166	167	168	170	172	173	175	176	179	180	181	190	192	198	200	204	218	220	221	222	226	227																																													
25	26	182	33	183	184	164	0	4	5	6	7	8	9	169	10	185	11	186	187	13	14	15	16	17	18	19	20	21	22																																																																																												
188	189	34	0	4	5	6	7	8	9	10	11	12	190	191	14	15	16	17	18	19	20	21	22	192	193	194	195	196	197	198	54	58	81	84	85	89	90	92	105	122	131	136	141	147	151	167	168	170	172	173	175	176	179	180	181	187	200	204	218	220																																																													
188	189	34	0	4	5	6	7	8	9	10	11	12	190	191	13	15	16	17	18	19	20	21	22	192	193	194	195	196	197	198																																																																																											
25	26	34	183	184	164	0	4	5	6	7	8	9	10	11	12	13	14	199	200	16	17	18	19	20	21	22	201	202	203																																							
204	205	206	207	208	25	26	209	210	34	183	184	164	0	4	5	6	7	8	9	169	10	11	12	13	14	15	211	212	213	214	17	18	19	215	20	21	22	216	217	218	219	220	221	222	223	224	225	226	227	228																		
204	205	206	207	208	25	26	209	210	34	183	184	164	0	4	5	6	7	8	9	169	10	11	12	13	14	15	211	212	213	214	16	18	19	215	20	21	22	216	217	218	219	220	221	222	223	224	225	226	227	228																		
229	230	231	232	233	234	235	236	34	0	4	5	6	7	8	9	10	11	12	13	14	15	16	17	237	238	19	20	21	239	240	22	241	242	243	244	245	246	247	248	249	250	251	252	253	254	255	256	257	258	259	260	261	262	263	264	265	266	267	268	269	270	271	272	273	274	275	276	277
229	230	231	232	233	234	235	236	34	0	4	5	6	7	8	9	10	11	12	13	14	15	16	17	237	238	18	20	21	239	240	22	241	242	243	244	245	246	247	248	249	250	251	252	253	254	255	256	257	258	259	260	261	262	263	264	265	266	267	268	269	270	271	272	273	274	275	276	277
25	26	34	183	184	164	0	4	5	6	7	8	9	169	10	11	12	13	14	15	16	17	18	19	278	279	280	21	22																																								
25	26	34	183	184	164	0	4	5	6	7	8	9	169	10	11	12	13	14	15	16	17	18	19	278	279	280	20	22																																								
208	25	26	34	183	184	164	0	4	5	6	7	8	9	169	10	11	12	13	14	15	16	17	18	19	54	20	21	281	282	283	284																																					
285	286	2	0	4	287	288	289	290	24																																																											
2	0	4	291	292	23	293	294	295	296	297	298	299	300	301	302	303	304	305	306	307	308	309	310	311	312	313	314	315	316	317	318	319	320	321	322	323	324	325	326	327	328	329	330	331	332	333	334	335	336	337	338	339																
340	341	26	342	0	5	6	7	8	9	10	11	12	15	16	17	20	21	22	343	344	345	346	347	348																																												
340	341	25	342	0	5	6	7	8	9	10	11	12	15	16	17	20	21	22	343	344	345	346	347	348																																												
349	350	351	28	0	352	353	354	355	356	357	358	359	360	361	362	363	364	365	366	367	368	369	370	371	372	373	374																																									
27	0	375	376	377	378	379	380	381	382	383	384																																																									
385	386	387	388	0	30	31	32	33	34	389	390	391	392	393	394	395	396	397	398	399	400	401	402	403	404	405	406																																									
407	408	409	410	411	412	413	414	0	29	31	32	33	34	415	416	417	418	419	420	421	422	423	424	425	426	427	428	429	430	401	431	432																																				
433	434	435	436	437	438	439	440	441	0	29	30	32	33	34	442	443	444	445	446	447	448	449	6	451	7	453	454	455	456	8	458	459	460	9	462	463	464	465	466	467	468	469	470	471	401	472	10	474																																																																																																																		
475	476	477	478	0	29	30	31	33	34	479	480	481	482	483	484	485	486	487	488	489	490	401	491																																																																																																																																											
0	492	493	494	495	496	497	498	29	30	31	32	34	499	500	501	502	503	11	505	506	12	508	509	401																																																																																																																																										
0	510	511	512	513	514	515	29	30	31	32	33	516	517	518	519	520	521	522	523	524	525	526	527	528	401	11	13	14	15	16	17	18	19	20	21	22	54	58	81	84	85	89	92	105	131	147	167	173																																																																																																																		
529	530	531	532	533	534	535	0	536	537	538	539	540	541	542	543	544	545	546	547	548	549	550	551	552	553	554	555	556	557	558	559	560	561	562	563	564	565	566	567	568	569	570	571	572	573																																																																																																																					
574	575	576	577	578	579	580	581	582	583	584	585	586	587	588	589	590	591	592	593	594	595	596	597	598	599	600	601	602	603	604	605	606	607	608	609	610	611	612	613	37	614	615	616	617	618	619	620	621	622	623	624	625	626	627	628	629	38	39	630	631	40	41	42	2	43	44	45	632	633	634	46	47	48	49	51	52	53	635	54	636	637	55	56	638	57	58	59	60	639	640	61	62	63	64	65	66	641	642	67	68	69	70	71	643	644																																																									
36	645	646	647	38	39	40	41	42	2	43	44	45	46	47	48	49	51	52	53	635	54	637	55	56	638	57	58	59	60	639	640	61	62	63	64	65	66	641	642	67	68	69	70	71																																																																																																																						
36	37	648	649	39	650	40	41	42	2	43	44	45	651	652	653	654	46	47	48	49	51	655	52	53	635	54	656	637	657	658	55	659	56	638	57	58	59	60	639	640	61	62	63	660	661	662	663	664	665	64	65	66	641	666	642	67	68	69	70	71																																																																																																						
36	37	38	650	40	41	42	2	43	44	45	46	47	48	49	51	655	52	53	635	54	637	55	56	638	57	58	59	60	639	640	61	62	63	660	664	64	65	66	641	666	642	67	68	69	70	71																																																																																																																				
36	37	38	39	667	668	41	42	2	43	44	45	46	47	48	49	51	655	52	53	635	54	637	55	56	638	57	58	59	60	639	640	61	62	63	660	664	64	65	66	641	666	642	67	68	69	70	71																																																																																																																			
669	36	670	671	672	673	674	37	675	676	677	678	679	680	681	682	683	684	685	686	687	38	39	688	40	689	690	691	692	693	42	694	695	696	697	698	699	2	43	44	45	700	701	702	703	704	705	706	707	708	709	710	46	711	712	713	714	48	715	49	716	717	718	51	719	720	52	53	721	722	54	723	724	725	726	727	728	729	730	731	732	733	734	735	736	737	738	739	740	55	741	742	743	744	745	746	747	56	57	748	749	750	751	752	753	754	755	58	756	60	61	757	62	758	63	759	760	761	762	763	764	765	766	767	768	769	770	771	772	773	774	775	64	65	776	777	66	778	779	780	781	782	783	784	0	786	787	788	789	790	642	791	792	793	67	68	794	795	796	797	69	70	71
36	37	38	39	798	40	799	41	800	801	802	803	804	805	2	43	806	44	45	807	46	47	48	808	49	51	52	53	635	54	809	810	811	812	813	637	814	815	816	55	56	638	57	817	818	819	820	821	58	822	823	59	60	639	640	61	62	63	660	824	825	64	65	826	827	66	828	829	641	642	67	68	830	69	70	71																																																																																							
36	37	831	832	833	834	38	39	40	41	42	2	835	44	45	836	837	838	839	46	47	840	841	842	843	48	49	51	52	53	54	55	844	845	846	56	57	847	58	59	60	61	62	63	0	848	849	850	64	65	851	852	66	853	854	642	67	68	855	856	69	70	71	857																																																																																																			
36	37	858	859	860	861	862	863	38	39	864	865	40	41	866	42	867	868	869	870	2	43	871	872	873	874	45	875	876	46	47	48	877	878	879	49	880	51	881	52	53	882	883	884	885	886	54	887	888	889	890	891	892	893	894	895	896	897	898	55	899	900	901	902	56	57	903	904	905	906	907	908	58	59	60	909	61	62	910	63	911	912	913	914	915	916	917	64	65	918	919	920	66	0	922	923	924	925	67	68	926	927	928	69	70	929	71	930																																																							
36	37	38	39	40	41	42	931	2	43	44	932	933	46	47	48	49	51	934	52	935	936	937	938	939	53	635	940	54	941	637	55	56	638	57	942	58	59	60	639	640	61	62	63	64	65	66	641	642	67	68	943	944	945	946	69	70	947	71																																																																																																								
36	37	38	39	40	41	42	2	43	44	45	948	949	47	48	49	51	52	53	635	54	637	55	56	638	57	58	59	60	639	640	61	62	63	64	65	66	641	67	68	69	70	71																																																																																																																								
36	950	951	37	952	953	954	38	39	40	42	2	43	44	45	955	956	957	958	959	960	961	962	963	46	964	965	966	967	968	969	970	971	972	973	974	975	976	977	978	979	980	981	982	983	48	984	985	49	51	52	53	635	986	987	988	989	990	637	55	991	992	993	56	638	57	58	59	60	639	640	61	62	63	994	995	64	65	66	996	641	67	68	69	70	71																																																																																																																						
36	37	38	39	997	40	998	999	1000	41	1001	42	1002	1003	1004	1005	1006	1007	2	43	44	45	46	47	49	51	655	52	53	1008	54	637	1009	55	1010	56	638	57	1011	1012	1013	1014	1015	1016	1017	1018	1019	1020	1021	1022	1023	58	59	60	1024	1025	1026	640	61	62	63	0	1027	664	64	65	66	641	666	642	1028	67	68	1029	1030	69	70	71	1031																																																																																																																													
36	37	1032	1033	38	39	1034	40	41	42	1035	2	43	44	45	1036	46	47	48	1037	1038	1039	1040	51	52	1041	53	1042	635	54	1043	637	55	1044	1045	1046	56	638	57	1047	58	1048	59	60	639	640	1049	61	62	63	1050	1051	64	65	66	1052	641	1053	67	68	0	1055	1056	69	70	71	1057																																																																																																																																									
2	3	1058	1059	1060	1061	1062	1063																																																																																																																																																																																																				
36	37	38	39	40	41	42	2	43	44	1064	45	1065	1066	46	47	48	1067	49	1068	1069	1070	1071	655	52	53	1072	54	1073	1074	1075	1076	55	1077	56	57	1078	1079	1080	58	59	60	61	62	1081	1082	1083	1084	63	0	1085	1086	1087	664	64	65	66	1088	1089	666	642	67	68	69	70	71																																																																																																																																										
36	1090	37	1091	1092	1093	1094	1095	1096	38	39	40	41	42	1097	2	43	44	45	1098	46	47	1099	48	49	1100	1101	51	1102	1103	53	54	1104	1105	1106	1107	1108	1109	55	1110	0	1112	1113	1114	1115	1116	1117	1118	1119	1120	1121	56	57	1122	58	1123	59	1124	60	1125	61	62	63	1126	1127	11	1129	1130	1131	64	65	1132	1133	1134	1135	1136	1137	1138	1139	1140	1141	1142	1143	1144	1145	1146	1147	1148	66	1149	1150	1151	1152	1153	1154	1155	1156	1157	1158	1159	1160	1161	1162	1163	1164	1165	1166	1167	642	67	68	1168	1169	1170	1171	69	70	71	1172	1173																																																																																				
36	37	38	39	40	41	42	2	43	1174	44	45	1175	1176	1177	46	47	1178	1179	48	1180	49	1181	1182	1183	1184	1185	1186	1187	1188	1189	1190	1191	1192	1193	1194	1195	1196	1197	1198	1199	1200	1201	1202	51	1203	1204	655	1205	52	1206	1207	1208	1209	1210	1211	1212	1213	1214	1215	1216	1217	1218	635	54	1219	637	55	56	638	57	1220	58	1221	59	60	639	640	61	62	1222	63	0	664	64	65	66	641	666	642	67	68	69	70	71	1223	1224	1225	1226																																																																																																									
1227	1228	36	1229	1230	1231	1232	37	1233	1234	1235	1236	1237	1238	1239	1240	1241	1242	1243	1244	1245	1246	1247	1248	1249	1250	1251	1252	1253	1254	1255	1256	1257	1258	1259	1260	0	38	39	1262	40	1263	41	42	1264	1265	1266	1267	1268	1269	1270	1271	1272	2	43	44	1273	45	1274	1275	1276	1277	1278	1279	1280	1281	1282	1283	1284	1285	46	1286	1287	48	1288	11	49	1290	1291	1292	1293	1294	13	1296	1297	51	1298	52	1299	1300	1301	53	1302	1303	1304	1305	1306	1307	1308	1309	1310	1311	1312	1313	1314	1315	1316	1317	1318	1319	1320	22	1322	1323	1324	1325	1326	34	1328	1329	1330	55	1331	1332	1333	1334	1335	1336	1337	1338	1339	56	1340	57	1341	1342	1343	1344	58	1345	1346	1347	60	1348	61	62	81	1350	63	1351	1352	84	85	1355	1356	1357	1358	1359	1360	1361	1362	1363	1364	1365	1366	1367	64	89	65	92	1370	1371	1372	1373	66	1374	105	1376	131	1378	1379	1380	1381	67	68	1382	1383	1384	1385	1386	1387	1388	1389	1390	1391	1392	167	1394	1395	69	70	1396	71	1397
36	37	38	39	40	41	42	2	43	44	45	948	46	47	48	49	51	52	53	635	54	637	1398	1399	1400	56	638	57	58	59	60	639	640	61	62	63	64	65	66	641	642	67	68	1401	69	70	71																																																																																																																																																													
36	37	1402	38	39	1403	40	41	42	2	43	44	45	46	47	48	49	51	52	53	1404	635	54	1405	1406	1407	1408	637	55	1409	1410	1411	1412	1413	1414	1415	1416	1417	1418	1419	1420	1421	1422	1423	1424	1425	1426	1427	1428	1429	1430	1431	1432	1433	1434	1435	1436	1437	1438	1439	1440	1441	1442	1443	1444	1445	638	1446	57	1447	1448	1449	1450	1451	1452	1453	1454	1455	1456	58	1457	1458	1459	1460	1461	1462	59	60	639	640	61	62	1463	63	1464	1465	1466	1467	1468	1469	1470	1471	1472	1473	1474	1475	1476	1477	1478	1479	1480	1481	1482	1483	1484	1485	1486	1487	1488	1489	64	65	66	641	642	1490	1491	1492	1493	1494	67	1495	68	1496	69	70	71	1497	1498	1499																																																																
36	37	38	39	40	41	42	2	43	44	45	46	47	48	49	51	655	52	53	635	54	637	55	56	638	1500	58	59	60	639	640	61	62	63	0	664	64	65	66	641	666	642	67	68	69	70	71																																																																																																																																																													
36	37	1501	1502	1503	1504	1505	38	39	40	41	42	2	43	44	1506	45	46	47	1507	1508	1509	48	1510	1511	49	1512	51	52	53	54	1513	1514	1515	1516	55	1517	56	57	1518	1519	59	1520	60	61	62	1521	63	0	11	13	64	65	66	1525	34	642	67	68	1527	69	70	1528	71																																																																																																																																												
36	37	1529	1530	1531	38	39	1532	40	1533	1534	42	1535	1536	2	43	44	1537	45	46	47	48	1538	49	51	52	53	635	1539	1540	1541	1542	1543	637	1544	55	1545	56	1546	638	57	1547	1548	58	1549	1550	60	1551	640	61	62	1552	1553	1554	1555	1556	1557	1558	1559	63	1560	1561	1562	1563	1564	1565	1566	1567	1568	1569	0	1571	1572	1573	64	65	1574	66	641	1575	11	1577	1578	67	68	1579	69	70	1580	1581	1582	71																																																																																																																
36	37	38	39	40	41	42	2	43	44	45	46	47	48	49	51	655	52	53	635	54	637	55	56	638	57	58	59	1583	1584	1585	639	640	61	62	63	0	664	64	65	66	641	666	642	67	68	69	70	71																																																																																																																																																											
1586	36	37	1587	1588	1589	1590	1591	38	39	40	41	42	1592	1593	1594	2	43	44	45	1595	1596	1597	1598	1599	1600	1601	1602	46	47	1603	48	49	1604	1605	51	52	53	54	1606	1607	1608	1609	1610	1611	55	1612	1613	1614	56	57	1615	1616	1617	1618	1619	1620	1621	1622	58	1623	1624	1625	59	1626	1627	1628	60	1629	1630	1631	62	1632	1633	1634	63	1635	1636	1637	1638	1639	1640	1641	1642	1643	1644	1645	1646	1647	1648	1649	1650	64	65	66	1651	642	67	68	1652	1653	1654	1655	1656	69	70	1657	71	1658	0	1660																																																																																													
36	37	38	39	40	41	42	1661	1662	1663	1664	2	43	44	45	46	47	48	1665	49	1666	51	52	53	1667	1668	635	54	637	55	1669	56	638	57	1670	1671	1672	1673	1674	1675	1676	1677	1678	1679	1680	1681	1682	1683	1014	1684	1015	1685	1686	1687	1688	1689	1690	1691	1692	58	1693	1694	59	1695	1696	1697	1698	1699	60	1700	0	1702	1703	1704	639	1705	1706	1707	640	1708	1709	1710	61	1711	1712	1713	1714	1715	1716	1717	63	1718	1719	1720	1721	1722	1723	64	1724	65	1725	66	641	1726	642	67	68	1727	1728	1729	1730	69	70	71	1731	1732	1733																																																																																							
36	37	1734	1735	1736	1737	1738	1739	1740	1741	38	39	40	41	42	2	43	44	45	46	47	48	49	51	655	52	53	54	1742	1743	1744	1745	1746	55	1747	56	57	58	59	60	61	62	1748	0	1749	664	64	65	1750	1751	66	1752	1753	1754	1755	1756	1757	1758	1759	1760	1761	1762	642	67	68	1763	69	70	1764	71																																													
36	37	38	39	40	41	42	2	43	44	45	46	47	48	49	51	52	53	635	54	637	55	56	638	57	58	59	60	639	640	61	62	63	1765	65	66	641	642	67	68	69	70	71																																																																								
36	37	38	39	40	41	42	2	43	44	45	46	47	48	49	51	655	52	53	54	637	55	56	57	58	59	60	640	61	62	63	0	664	64	1766	66	641	666	642	67	68	1767	69	70	71																																																																						
36	37	38	39	40	41	42	2	43	44	45	46	47	48	49	51	655	52	53	635	54	637	55	56	638	57	58	59	60	639	640	61	62	63	0	1768	1769	664	64	65	1770	641	642	67	68	69	70	71																																																																			
36	37	38	39	40	41	42	2	43	44	45	46	47	48	49	51	655	52	53	635	54	637	55	56	638	57	58	59	60	639	640	61	62	63	0	664	64	65	66	641	642	1771	1772	1773	68	69	70	71																																																																			
36	37	1774	38	39	40	41	42	2	43	44	45	1775	46	47	48	49	51	655	52	53	635	1776	54	637	55	56	638	57	58	59	60	639	640	61	62	63	0	664	64	65	66	641	666	642	67	1777	1778	1779	1780	69	70	71																																																														
36	37	38	39	40	41	42	2	43	44	45	46	47	48	49	51	655	52	53	635	54	637	55	56	638	57	58	59	60	639	640	61	62	63	0	664	64	65	66	641	642	67	68	1781	70	71																																																																					
36	37	38	39	40	41	42	2	43	44	45	46	47	48	49	51	52	53	54	637	55	56	638	57	58	59	60	640	61	62	63	64	65	66	641	67	68	1782	1783	1784	1785	1786	1787	1788	1789	1790	1791	1792	1793	1794	1795	1796	69	1797	1798	1799	1800	1801	1802	1803	1804	1805	71	1806	1807	1808	1809	1810	1811	1812	1813	1814	1815	1816	1817	1818	1819	1820	1821																																				
36	37	38	39	40	41	42	2	43	44	45	46	47	48	49	51	655	52	53	635	54	637	55	56	638	57	58	59	60	639	640	61	62	63	0	664	64	65	66	641	666	642	67	68	69	70	1822																																																																				
1823	1824	1825	73	74	75	76	1826	77	78	79	80	81	82	83	84	3	85	86	87	88	89	90	91	92	93	94	95	96	97	98	99	100	101	102	103	104	105	106	107																																																																											
72	1827	74	75	76	77	78	79	80	81	83	3	1828	85	86	87	88	1829	89	90	91	92	93	94	95	96	97	98	99	100	101	102	103	104	105	107																																																																															
72	73	1830	75	76	77	78	79	80	81	1831	83	3	1832	85	86	87	88	1829	89	90	91	92	93	94	95	96	97	98	99	100	101	102	103	104	105	107																																																																														
72	73	74	1833	76	79	80	1834	81	1835	82	83	84	3	85	87	89	1836	1837	1838	93	1839	1840	1841	1842	95	1843	1844	1845	1846	1847	97	98	1848	1849	1850	99	100	101	1851	102	1852	1853	1854	1855	1856	1857	1858	1859	104	1860	1861	1862	1863	106	107	1864	1865	1866	1867																																																							
72	73	74	75	1868	1869	77	78	79	80	81	83	3	85	86	87	88	1829	89	90	91	92	93	94	95	96	97	98	99	100	101	102	103	104	105	107																																																																															
72	1870	1871	1872	1873	1874	1875	1876	73	74	1877	1878	1879	1880	76	1881	1882	1883	1884	1885	1886	1887	1888	1889	1890	1891	0	1893	1894	1895	1896	1897	78	1898	1899	79	80	81	1900	1901	1902	1903	1904	83	1905	1906	3	1907	1908	1909	1910	1911	1912	1913	1914	1915	1916	1917	1918	1919	1920	1921	1922	85	1923	1924	86	87	1925	88	1926	1927	1928	1929	1829	1930	1931	1932	90	91	92	93	1933	1934	94	1935	1936	1937	1938	96	1939	97	98	100	101	1940	103	1941	1942	1943	1944	1945	1946	1947	1948	1949	1950	1951	1952	104	1953	105	107	1954	1955
72	1956	1957	1958	73	74	1959	1960	76	1961	1962	1963	1964	77	1965	1966	1967	79	1968	80	1969	1970	1971	1972	81	1973	1974	1975	1976	1977	1978	1979	1980	1981	1982	1983	1984	1985	1986	1987	1988	1989	1990	1991	1992	83	1993	1994	1995	3	1996	85	1997	86	87	88	1829	89	1998	1999	90	2000	91	92	93	2001	2002	94	2003	2004	2005	2006	2007	2008	2009	2010	2011	2012	96	97	2013	98	2014	2015	2016	2017	2018	100	101	0	2020	2021	103	2022	2023	104	105	107	2024	2025	2026	2027													
72	2028	2029	73	74	75	2030	2031	2032	76	2033	2034	2035	2036	2037	2038	2039	2040	2041	77	2042	78	2043	80	81	2044	83	3	2045	2046	2047	2048	2049	2050	85	2051	86	87	88	1829	89	90	91	92	93	2052	2053	2054	94	95	96	2055	97	2056	98	99	2057	100	101	102	103	2058	2059	2060	2061	2062	2063	2064	2065	2066	104	105	107	2067	2068																																														
72	73	74	75	76	77	78	79	2069	81	82	83	84	3	85	86	87	88	1829	89	90	91	92	93	94	95	96	97	98	99	100	101	102	103	104	105	106	107																																																																																			
72	73	74	75	76	77	78	79	80	82	83	84	3	85	86	87	88	1829	89	90	91	92	93	94	95	96	97	98	99	100	101	102	103	104	105	106	107	0	11	13	34	54	167	173	176	180	181	190	198	200	204	218	220	221	226	229	231																																																																
2070	2071	2072	2073	2074	2075	72	2076	2077	2078	75	1826	2079	2080	2081	80	2082	2083	2084	81	2085	2086	2087	2088	2089	2090	2091	2092	2093	2094	2095	84	2096	3	2097	2098	2099	2100	2101	2102	2103	2104	95	97	2105	2106	2107	99	2108	106	2109	107	2110	2111																																																																			
72	73	74	75	76	77	78	79	80	81	2112	2113	2114	3	85	86	87	88	1829	89	90	91	92	93	94	95	96	97	98	99	100	101	102	103	104	105	107																																																																																				
72	75	1826	80	81	82	2091	2115	2116	3	95	97	99	101	106	107	0	11	13	34	54	85	92	105	167	176	180	181	200	218	220	221	229	231	232	234	239	245	249	252	257	258	259	260	261	267	268	269	270	271	274	275	276	277	280	290	293	295	296	297	299	301	302	305	307	309	311	312																																																					
72	73	74	75	76	77	78	79	80	81	83	3	86	87	88	1829	89	90	91	92	93	94	95	96	97	98	99	100	101	102	103	104	105	107	0	11	13	34	54	84	167	176	181	200	218	220	221	229	231	232	234	258	267	268	269																																																																		
2117	72	73	74	76	2118	2119	77	78	79	2120	80	81	2121	83	2122	2123	2124	2125	2126	2127	3	2128	2129	2130	85	2131	2132	87	88	2133	1829	90	91	92	93	2134	94	2135	2136	2137	96	2138	2139	97	2140	98	2141	100	101	2142	2143	103	2144	2145	2146	2147	2148	2149	104	105	2150	2151	107	2152	2153																																																							
72	73	74	75	76	2154	77	78	79	2155	80	2156	81	83	2157	3	2158	85	2159	86	2160	2161	89	2162	2163	91	92	2164	2165	93	94	0	95	2167	96	97	2168	2169	98	2170	99	100	101	102	2171	103	2172	2173	2174	2175	2176	2177	2178	104	2179	2180	107	2181																																																															
72	73	74	76	77	78	79	80	81	83	3	2182	2183	2184	2185	85	2186	2187	2188	86	1829	90	91	92	93	94	2189	96	2190	97	98	100	101	103	104	105	107																																																																																				
72	2191	2192	2193	2194	2195	73	2196	2197	74	75	2198	76	2199	2200	2201	78	2202	79	2203	80	81	2204	2205	2206	2207	2208	2209	2210	2211	2212	2213	2214	2215	2216	2217	83	2218	2219	2220	3	2221	2222	2223	2224	2225	2226	85	2227	87	2228	2229	92	2230	93	2231	94	2232	2233	2234	2235	2236	97	0	98	2238	100	101	2239	11	2241	2242	2243	2244	2245	2246	13	2248	104	34	107	2250	54	2252																																					
2253	72	2254	2255	2256	2257	2258	73	74	76	2259	2260	2261	2262	2263	77	2264	2265	2266	78	79	2267	80	81	2268	2269	2270	2271	2272	2273	2274	2275	83	2276	2277	2278	2279	2280	2281	3	2282	2283	2284	2285	85	2286	2287	86	88	2288	2289	2290	2291	2292	2293	2294	2295	91	2296	2297	2298	92	2299	93	2300	94	2301	2302	2303	2304	2305	2306	2307	2308	2309	2310	2311	96	2312	2313	2314	97	2315	98	2316	2317	2318	2319	2320	2321	2322	0	2324	2325	2326	2327	2328	2329	2330	2331	11	100	101	2333	2334	2335	2336	2337	2338	2339	13	2341	2342	2343	2344	104	105	107	2345	2346	2347
72	73	74	76	77	78	79	80	81	83	3	2348	85	86	87	88	1829	90	2349	2350	2351	92	2352	2353	2354	2355	93	2356	94	96	97	98	100	101	103	104	105	107																																																																																			
72	73	74	76	77	78	79	80	81	83	3	85	86	87	88	1829	89	90	91	2357	2358	2359	93	94	96	97	98	100	101	103	104	105	107	0	11	13	34	54	84	167	176	181	200	218	220	221	231	232	258	267	268	269	271																																																																				
72	73	74	75	76	77	78	79	80	81	83	3	85	86	87	88	1829	89	90	91	92	2360	2361	2362	94	95	96	97	98	99	100	101	102	103	104	105	107																																																																																				
2363	2364	2365	72	2366	2367	2368	2369	2370	2371	2372	2373	73	2374	2375	74	2376	76	2377	77	2378	2379	2380	78	79	80	81	2381	83	2382	3	2383	2384	2385	85	2386	86	87	88	89	90	91	2387	2388	92	2389	2390	2391	2392	2393	93	2394	2395	2396	2397	2398	2399	2400	2401	2402	2403	2404	2405	2406	2407	2408	2409	2410	2411	2412	2413	2414	2415	2416	2417	2418	2419	2420	2421	2422	2423	2424	2425	2426	96	2427	2428	2429	2430	97	98	2431	2432	2433	2434	2435	100	101	2436	2437	2438	0	2440	2441	2442	103	104	2443	105	107											
72	2444	2445	73	74	75	76	2446	1826	79	2447	80	2448	2449	81	2450	82	83	2451	84	2452	2453	2454	3	85	87	93	2455	2456	2457	2458	97	2459	98	2460	2461	99	100	101	0	11	102	2464	104	106	107	2465	2466	2467																																																																																													
72	73	74	76	77	78	79	80	81	2468	83	2469	2470	2471	2472	2473	2474	2475	2476	3	2477	2478	2479	2480	85	86	87	88	1829	90	91	2481	92	93	2482	94	2483	2484	2485	2486	2487	2488	2489	2490	2491	2492	97	0	2494	98	2495	2496	2497	2498	2499	2500	2501	2502	2503	2504	2505	2506	2507	2508	2509	100	101	2510	2511	2512	2513	2514	2515	2516	2517	2518	2519	2520	2521	2522	2523	2524	2525	2526	2527	2528	2529	2530	2531	2532	2533	2534	2535	2536	2537	2538	2539	2540	2541	2542	2543	103	2544	2545	2546	2547	2548	2549	2550	2551	2552	2553	2554	2555	2556	2557	2558	2559	2560	2561	2562	2563	2564	2565	2566	2567	2568	2569	2570	2571	2572	104	2573	2574	105	2575	2576	2577	2578	107	2579	2580
72	73	74	75	76	77	78	79	80	81	82	83	84	3	85	86	87	88	1829	89	90	91	92	93	94	95	96	2581	2582	2583	98	99	100	101	102	103	104	105	106	107																																																																																																						
72	73	74	75	76	77	78	79	80	81	83	3	85	86	87	88	1829	89	90	91	92	93	94	95	96	97	2584	2585	2586	2587	2588	99	2589	100	101	102	103	104	105	107																																																																																																						
2590	72	73	74	75	76	79	80	81	82	83	84	2591	2592	3	2593	85	2594	87	93	2595	2596	2597	2598	95	2599	2600	2601	97	2602	2603	98	2604	2605	2606	2607	2608	2609	2610	2611	100	101	2612	102	104	2613	2614	106	107																																																																																													
72	73	74	75	76	77	78	79	80	81	83	3	85	86	87	88	1829	89	90	91	92	93	94	95	96	97	98	99	2615	101	102	103	104	105	107																																																																																																											
72	2616	73	74	75	2617	76	2618	77	78	79	80	2619	81	2620	2621	83	84	3	2622	85	86	87	88	1829	89	90	91	92	2623	93	94	95	96	2624	97	98	99	2625	2626	2627	2628	2629	2630	2631	2632	2633	2634	2635	2636	2637	2638	2639	2640	2641	2642	2643	2644	2645	2646	2647	2648	2649	100	2650	2651	2652	2653	2654	2655	2656	2657	2658	2659	2660	2661	102	2662	2663	103	2664	2665	104	105	106	107																																																								
72	2666	2667	2668	2669	2670	2671	2672	2673	2674	2675	73	74	75	2676	2677	76	2678	2679	2680	2681	2682	2683	2684	79	80	81	2685	2686	2687	2688	2689	2690	83	3	2691	2692	85	87	2693	93	2694	2695	2696	95	2697	97	2698	98	99	100	101	2699	2700	2701	2702	2703	104	2704	107	2705	2706																																																																																
72	2707	73	74	76	2708	2709	77	2710	78	79	2711	80	2712	2713	81	2714	2715	83	2716	2717	2718	2719	3	2720	2721	2722	85	86	87	88	2723	91	2724	92	2725	2726	2727	2728	93	2729	94	2730	2731	2732	2733	2734	2735	2736	2737	96	97	2738	98	2739	2740	2741	2742	2743	2744	2745	100	101	2746	2747	2748	2749	0	2751	2752	2753	2754	2755	2756	2757	2758	104	2759	2760	105	107	2761	2762	2763	2764																																																									
72	73	74	75	76	77	78	79	80	81	2765	83	2766	2767	2768	2769	3	2770	85	86	87	88	89	90	91	92	2771	93	94	2772	95	96	2773	97	2774	2775	98	2776	99	100	101	2777	2778	2779	102	2780	2781	2782	2783	2784	2785	2786	2787	2788	2789	2790	2791	2792	103	2793	2794	2795	2796	2797	2798	2799	2800	2801	2802	2803	2804	2805	2806	2807	2808	2809	2810	2811	2812	2813	2814	2815	2816	105	2817	2818	107																																																							
72	2819	73	74	76	77	78	79	80	81	83	2820	3	85	86	88	1829	90	91	92	93	94	96	97	98	100	101	103	104	2821	2822	2823	2824	2825	107	0	11	13	34	54	84	167	176	181	200	218	220	221	231	232	258	268	269	274	275	276	277	290	302	307	309	311	312	313	314	315	316	319	320	321	322	323	326	328	330	331	333	334	335	336	337	338	339	340	344	345	346	347	348	349	350	351	353	354	355	356	357	358	359	360	361	362	363	364	365	366	367	368	369	370	371	372	373	374	376	385	387	388	390	391	392	393	394	395	396	397	398	399	400	402	403	404	405	406	409	410	411	412	413	414	415	416
72	2826	75	1826	2827	2828	2829	2830	80	2831	81	2832	2833	82	2834	2835	2091	2836	84	3	2837	2838	2839	2840	2841	2842	2843	2844	2845	95	0	2847	97	99	101	2848	2849	2850	2851	2852	2853	2854	2855	2856	2857	2858	2859	2860	107	2861																																																																																												
72	73	74	75	76	1826	77	78	79	80	81	82	2091	83	84	3	85	86	87	88	1829	89	90	91	92	93	94	95	96	97	98	99	100	101	102	103	104	105	106	2862	2863	2864																																																																																																				
2865	2866	2867	2868	2869	2870	2871	2872	2873	2874	109	110	111	112	2875	2876	2877	2878	2879	2880	2881	2882	2883	2884	2885	2886	2887	2888	2889	2890	113	114	115	116	117	118	119	121	122	123	124	5	6	7	8	9	125	126	2891	2892	2893	127	2894	131	2895	2896	136	137	138	2897	139	140	2898	2899	2900	144	145	146	2901	147	2902	2903	2904	2905	2906	151	2907	152	2908	2909	2910	156	2911	2912	2913	2914	157	2915	2916	2917	2918	2919																																																		
2920	2921	2922	2923	2868	2924	2925	2926	2927	2928	2929	2930	2931	2932	108	110	111	112	2933	2934	2935	2936	2937	2938	2939	2940	2941	2942	2943	2944	2945	2946	2947	2948	2949	2950	2951	2952	2953	2954	2955	2956	2957	2958	2959	2960	2961	2962	2963	2964	2965	2966	2967	2968	2969	2970	2971	2972	2973	2974	2975	2976	2977	2978	2979	2980	2981	2982	2983	2984	2985	113	114	115	116	117	2986	118	119	121	122	123	124	5	6	7	8	9	125	126	2987	2988	2989	127	2990	131	2991	136	137	138	139	140	2992	2993	144	145	146	147	151	2994	152	2909	2995	156	2996	2997	2998	2999	3000	157																						
2866	2867	2868	2873	2874	108	109	111	112	2878	3001	2882	2885	2886	2887	2889	2890	113	114	115	116	117	118	119	121	122	123	124	5	6	7	8	9	125	126	2893	127	131	136	137	138	139	140	2993	144	145	146	147	2902	151	152	2909	156	2912	157																																																																																							
2866	2867	2868	2873	2874	108	109	110	112	2878	3001	2882	2885	2886	2887	2889	2890	113	114	115	116	117	118	119	121	122	123	124	5	6	7	8	9	125	126	2893	127	131	136	137	138	139	140	144	145	146	147	2902	151	152	2909	156	2912	157																																																																																																																																											
2866	2867	2868	2873	2874	108	109	110	111	2878	3001	2882	2885	2886	2887	2889	0	113	114	115	116	117	118	119	121	122	123	124	5	6	7	8	9	125	126	2893	127	131	136	137	138	139	140	144	145	146	147	2902	151	152	2909	156	2912	157																																																																																																																																											
3002	3003	3004	3005	3006	108	109	110	111	112	3007	3008	3009	3010	3011	3012	3013	3014	3015	3016	3017	3018	3019	3020	3021	3022	3023	114	115	3024	3025	3026	3027	3028	116	117	3029	3030	118	119	121	122	123	124	5	6	7	8	9	125	3031	126	3032	3033	3034	3035	3036	127	3037	3038	3039	3040	131	136	3041	137	138	3042	139	140	2992	3043	2993	3044	3045	3046	144	145	146	3047	3048	3049	3050	3051	3052	147	3053	3054	3055	3056	3057	3058	3059	3060	3061	3062	3063	3064	151	3065	3066	3067	3068	3069	152	3070	3071	2909	3072	3073	3074	3075	3076	3077	156	3078	3079	3080	3081	3082	157	3083	3084	3085	3086	3087																																																																			
108	109	110	111	112	3010	3011	113	115	3028	116	117	3029	118	119	121	122	123	124	5	6	7	8	9	125	3088	3089	126	127	3038	131	136	3041	137	138	3042	139	140	2992	2993	3044	144	145	146	147	3055	3056	3058	3059	3060	3063	3064	151	3069	152	3071	2909	3073	3076	3077	156	157	3084																																																																																																																																		
108	109	110	111	112	3010	3011	113	114	3028	116	117	3029	118	119	121	122	123	124	5	6	7	8	9	125	126	3090	127	3038	131	136	3041	137	138	3042	139	140	2992	2993	3044	144	145	146	147	3055	3056	3058	3059	3060	3063	3064	151	3069	152	3071	2909	3091	3073	3076	3077	156	157	3084																																																																																																																																		
108	109	110	111	112	3010	3011	3092	3093	3094	113	114	115	3095	3096	3097	3098	3099	3100	3101	3102	3103	3104	3028	3105	3106	117	3107	3108	3109	3029	118	119	120	3110	3111	121	3112	3113	3114	3115	3116	3117	122	123	124	5	6	7	8	9	125	3118	3119	3120	3121	126	3122	3123	3124	3125	127	128	129	3126	3127	130	131	3128	3129	3130	132	133	3131	3132	3133	3134	3135	3136	134	135	3137	3138	3139	3140	136	3141	3142	3041	3143	3144	137	138	3145	3146	3042	3147	3148	3149	3150	3151	139	3152	140	3153	3154	2992	3155	3156	3157	3158	2993	3159	3160	3161	3162	3044	141	142	143	144	145	146	3163	3164	3165	3166	3167	147	3168	3169	3170	3171	3172	3173	3174	148	149	3175	3176	3177	3058	3059	3060	3178	3063	3179	3180	150	151	3181	3182	152	153	154	3183	3184	3185	2909	3073	155	3186	3187	3188	156	3189	3190	3191	3192	3193	3194	157	3084	3195	3196	3197	3198	3199	3200	3201	3202	3203	3204	158	159	160	161	162	163	3205	3206	3207	
108	109	110	111	112	3010	3011	3208	3209	113	114	115	3210	3211	3212	3213	3028	3214	3215	3216	3217	3218	116	3219	3220	3221	3222	3223	3224	3225	3226	3227	3228	3229	3230	3231	3232	3233	3234	3235	3236	3237	3238	3029	118	119	120	121	3239	3240	3241	3242	122	123	124	5	6	7	8	9	125	3243	126	3122	3123	3244	127	128	129	130	131	136	3142	3041	137	138	3245	3042	139	140	2992	2993	3162	3044	144	145	146	147	3246	3247	3248	3249	3250	3058	3059	3060	3178	3251	3252	3063	3253	3254	3255	3256	151	3257	3258	3259	3260	3261	3262	3263	152	3185	2909	3264	3073	155	156	3265	3266	3267	157	3084	3206																																																																				
108	109	110	111	112	3010	3011	3093	113	114	115	3099	3268	3269	3270	3271	3272	116	117	3029	119	3273	120	121	3112	122	123	124	5	6	7	8	9	125	126	127	128	129	130	131	3274	132	133	3275	3134	134	135	3137	3138	3139	136	137	138	3042	139	3276	140	2992	3157	3158	2993	3277	141	142	143	3278	3279	144	145	146	3280	147	3169	3170	148	149	3281	3059	3060	150	151	3182	152	153	154	2909	155	156	3282	3283	3284	3285	3286	3287	157	3200	3201	3202	158	159	160	161	162	163	3205																																																																																								
108	109	110	111	112	3010	3011	3093	113	114	115	3099	3288	3289	3290	3291	116	3292	3293	3294	117	3295	3296	3297	3298	3299	3300	3301	3302	3303	3304	3305	3306	3307	3308	3309	3310	3311	3312	3313	3029	118	3273	3314	3315	0	120	121	3112	122	123	124	5	6	7	8	9	125	126	127	128	129	130	131	132	133	3134	134	135	3137	3138	3139	136	137	138	3042	139	140	2992	3157	3158	2993	141	142	143	144	145	146	147	3169	3170	148	149	3317	3059	3060	150	151	3182	152	153	154	2909	155	156	157	3200	3201	3202	158	159	160	161	162	163	3205																																																																													
3318	3319	3320	3321	116	117	118	119	3322	3323	121	122	123	124	5	6	7	8	9	125	126	3324	3325	3326	127	3327	3328	3329	128	129	3330	3331	3332	3333	130	3334	132	133	3335	134	135	3336	136	137	138	3337	139	140	3338	3339	141	142	143	144	145	146	147	3340	3341	148	149	3342	3343	3344	150	151	3345	3346	3347	3348	3349	153	154	3350	3351	3352	3353	3354	3355	3356	155	3357	3358	3359	3360	3361	3362	3363	3364	156	3365	3366	3367	3368	3369	3370	3371	3372	3373	3374	3375	3376	3377	158	159	160	161	162	163																																																																																				
108	109	110	111	112	3378	3379	3380	3381	3382	3383	3384	3385	3386	3387	113	114	115	3388	3389	116	117	3390	118	119	120	3391	122	123	124	5	6	7	8	9	125	126	3392	3393	3394	3395	3396	3397	3398	3399	3400	3401	3402	127	128	129	3403	3404	130	131	132	133	3405	3406	134	135	3407	136	137	138	139	140	3408	141	142	143	144	145	146	3409	147	148	149	3410	3411	150	151	3412	152	153	154	155	3413	3414	156	3415	3416	3417	3418	3419	157	3420	3421	3422	158	159	160	161	162	163	3423																																																																																							
108	109	110	111	112	3424	3010	3011	3425	3093	3426	113	114	115	3427	3428	3429	3430	3099	3431	116	117	3029	118	119	120	121	3432	3433	3112	3434	3114	3115	3435	3436	123	3437	124	5	6	7	8	9	3438	3439	3440	125	3441	3442	126	3443	3124	3125	3444	3445	127	128	129	3446	130	131	3447	132	133	3448	3134	134	135	3137	3138	3139	3140	136	137	138	3042	3147	3148	139	140	3449	2992	3450	3451	3157	3158	2993	3159	3452	3160	3044	141	142	143	3453	144	145	146	3163	3164	3454	3455	147	3169	3170	148	149	3456	3457	3458	3459	3177	3460	0	3060	3461	150	151	3462	3463	3464	3465	3466	3467	3468	3469	3182	152	153	154	11	3471	13	3473	2909	3474	3475	155	3476	3477	3478	156	3479	157	3196	3197	3480	3481	3482	3200	3201	3202	3203	3204	158	159	160	161	162	163	3205	3483																															
108	109	110	111	112	3010	3011	3093	113	114	115	3484	3099	3485	3486	116	117	3029	118	119	120	121	3112	3114	3115	3435	122	124	5	6	7	8	9	125	126	3124	3125	127	128	129	130	131	132	133	3134	134	135	3137	3138	3139	3140	136	137	138	3042	3147	3148	139	140	2992	3157	3158	2993	3159	3160	3044	141	142	143	144	145	146	3163	3164	3487	3488	3489	147	3169	3170	148	149	3177	3490	0	3060	150	151	3466	3182	152	153	154	2909	155	3491	3492	156	3493	3494	3495	3496	3497	3498	157	3499	3196	3197	3200	3201	3202	3500	3203	3204	158	159	160	161	162	163	3205																																																																								
3501	3502	108	109	110	111	112	3503	3504	3505	113	114	115	3506	3507	116	117	118	119	120	121	122	123	5	6	7	8	9	125	3508	3509	126	3510	3511	3512	127	3513	3514	128	129	3515	3516	3517	3518	3519	130	131	3520	3521	3522	3523	3524	132	133	3525	3526	134	135	136	3527	137	138	3528	139	140	3529	3530	141	142	143	144	145	146	3531	147	3532	3533	148	149	3534	3535	3536	150	151	3537	3538	3539	3540	152	153	154	155	3541	3542	3543	3544	156	3545	3546	3547	3548	3549	3550	3551	157	3552	3553	3554	3555	158	159	160	161	162	163	3556	3557	3558	3559																																																																										
108	109	110	111	112	3010	3011	3093	113	114	115	3560	3561	3562	3563	3099	116	117	3029	118	119	120	121	3112	3114	3115	122	123	124	5	6	7	8	9	3564	126	127	128	129	130	131	132	133	3134	134	135	3137	3138	3139	3140	136	137	138	3042	3147	3148	139	140	2992	3157	3158	2993	3159	3160	3044	141	142	143	144	145	146	3163	3164	147	3169	3170	148	149	3177	0	3060	150	151	3182	152	153	154	2909	155	156	157	3200	3201	3202	158	159	160	161	162	163	3205																																																																																												
108	109	110	111	112	3010	3011	3092	3093	3094	113	114	115	3095	3096	3097	3098	3099	3100	3101	3102	3103	3104	3028	116	117	3107	3108	3109	3029	118	119	120	3110	3111	121	3112	3113	3114	3115	3116	3117	122	123	124	5	6	7	8	9	125	3118	3119	3120	3121	3565	3566	3567	3122	3123	3124	3125	127	128	129	3126	3127	130	131	3128	3129	3130	132	133	3131	3132	3133	3134	3135	3136	134	135	3137	3138	3139	3140	136	3141	3142	3041	3143	3144	137	138	3145	3146	3042	3147	3148	3149	3150	3151	139	3152	140	3153	3154	2992	3155	3156	3157	3158	2993	3159	3160	3161	3162	3044	141	142	143	144	145	146	3163	3164	3165	3166	3167	147	3168	3169	3170	3171	3172	3173	3174	148	149	3175	3176	3177	3058	0	3060	3178	3063	3179	3180	150	151	3181	3182	152	153	154	3183	3184	3185	2909	3073	155	3186	3187	3188	156	3189	3190	3191	3192	3193	3194	157	3084	3195	3196	3197	3198	3199	3200	3201	3202	3203	3204	158	159	160	161	162	163	3205	3206	11
3568	3569	3570	108	109	110	111	112	3571	3572	3573	3574	3575	3576	3577	3578	3579	3580	3581	3582	3583	3584	3585	3586	3587	3588	3589	3590	3591	3592	3593	113	114	115	3594	3595	3099	116	117	118	119	120	121	122	123	124	5	6	7	8	9	125	126	3596	3597	3598	3599	3600	3601	3602	3603	3604	3605	3606	3607	3608	128	129	3609	3610	130	131	132	133	3611	3612	3134	134	135	3137	3138	3139	136	137	138	139	140	3157	141	142	143	144	145	146	147	3613	3169	3614	3170	148	149	3615	150	151	3616	3182	3617	153	154	155	156	3618	3619	3620	3621	3622	3623	3624	3625	3626	3627	3628	3629	3630	157	3631	3200	3201	3202	3632	158	159	160	161	162	163	3205	3633	3634																																																								
3635	3636	3637	116	117	118	119	120	121	122	123	124	5	6	7	8	9	125	126	127	129	3638	130	136	137	138	139	140	3639	141	3640	142	143	3641	3642	144	145	146	3643	3644	3645	3646	147	3647	3648	148	149	3649	3650	3651	3652	3653	150	151	3654	155	3655	3656	3657	3658	3659	3660	3661	3662	3663	3664	3665	3666	156	3667	3668	3669	3670	3671	3672	3673	3674	3675	3676	3677	3678	3679	3680	3681	3682	3683	3684	3685	3686	3687	3688	3689	3690	3691	3692	3693	3694	3695	3696	3697	3698	3699	3700	3701	3702	3703	3704	3705	3706	3707	3708	3709	3710	3711	3712	3713	3714	3715	3716	3717	3718	3719	3720	3721	3722	3723	3724	3725	3726	3727	3728	3729	3730	3731	3732																																																												
3635	3636	3637	116	117	118	119	120	121	122	123	124	5	6	7	8	9	125	126	127	128	3638	130	136	137	138	139	140	3639	141	3640	142	143	3641	3642	144	145	146	3643	3644	3645	3646	147	3647	3648	148	149	3649	3650	3651	3652	3653	150	151	3654	155	3655	3656	3657	3658	3659	3660	3661	3662	3663	3664	3665	3666	156	3667	3668	3669	3670	3671	3672	3673	3674	3675	3676	3677	3678	3679	3680	3681	3682	3683	3684	3685	3686	3687	3688	3689	3690	3691	3692	3693	3694	3695	3696	3697	3698	3699	3700	3701	3702	3703	3704	3705	3706	3707	3708	3709	3710	3711	3712	3713	3714	3715	3716	3717	3718	3719	3720	3721	3722	3723	3724	3725	3726	3727	3728	3729	3730	3731	3732																																																												
3733	3734	3735	3093	3736	3737	3099	3738	116	3739	3740	117	3741	118	119	120	121	3112	3113	3114	3115	122	123	124	5	6	7	8	9	125	3742	126	3124	3125	127	128	129	3743	3744	3745	3746	3747	3748	132	133	3134	3749	3750	3751	3752	134	135	3137	3138	3139	3140	136	3141	137	138	3753	3147	3148	3754	3755	3756	3757	3758	3759	139	140	3157	3158	3159	3160	141	142	143	3760	144	145	146	3761	3163	3164	3762	147	3763	3764	3765	3169	3170	148	149	3177	3766	150	151	3182	153	154	155	3767	3768	156	3769	3190	3770	3196	3197	3200	3201	3202	3203	3204	158	159	160	161	162	163	3205	3771																																																																								
108	109	110	111	112	3010	3011	3772	113	114	115	3773	3774	3775	3776	3777	3778	3779	3780	3781	3782	3783	3784	3785	3786	116	3787	3788	3789	117	3790	3791	3792	3029	3793	3794	118	119	121	3795	3796	3797	3798	3799	3800	3801	3802	3803	122	123	124	5	6	7	8	9	3804	125	3805	126	3806	127	3807	0	3809	3810	3811	3812	3813	3814	3815	3816	3817	3818	3819	136	3820	137	138	3042	3821	3822	3823	139	140	3824	2992	3825	2993	3826	3827	3044	3828	3829	3830	144	145	146	3831	3832	3833	3834	3835	147	3836	3837	3838	3839	3840	3841	3842	3843	3844	3845	3846	3847	3848	3849	11	13	3060	3851	3852	3853	151	3854	3855	3856	152	3857	3858	3859	3860	2909	3861	156	3862	3863	3864	157	34	3866	54	3868	3869	3870	3871																																																
3093	3099	116	118	119	120	121	3112	3113	3114	3115	122	123	124	5	6	7	8	9	125	126	3124	3125	127	130	3872	3873	133	3874	3134	134	135	3875	3137	3138	3139	3140	136	3141	137	3147	3148	139	140	3157	3158	3159	3160	141	142	143	144	145	146	3163	3164	147	3169	3170	148	149	3177	150	151	3182	153	154	155	156	3196	3197	3200	3201	3202	3203	3204	158	159	160	161	162	163	3205																																																																																																																
3876	3877	3878	3879	3880	3881	3882	3883	3884	3885	3886	3093	3099	3887	3888	116	3889	118	119	120	121	3112	3113	3114	3115	122	123	124	5	6	7	8	9	125	126	3124	3125	3890	3891	3892	127	3893	130	132	3874	3894	3895	3896	3897	3134	3898	134	135	3137	3138	3139	3140	136	3141	3899	137	3900	3147	3148	139	140	3157	3158	3159	3160	3901	3902	141	142	143	144	145	146	3903	3163	3164	3904	3905	147	3906	3907	3908	3169	3909	3170	148	149	3910	3911	3912	3177	3913	150	151	3914	3915	3182	3916	153	154	155	3917	3918	156	3919	3920	3921	3922	3923	3196	3197	3200	3201	3202	3203	3204	158	159	160	161	162	163	3205	3924																																																																		
3093	3099	116	118	119	120	121	3112	3114	3115	122	123	124	5	6	7	8	9	125	126	3925	127	3926	3927	3928	3929	3930	130	3931	132	133	3932	3933	3134	3934	3935	3936	3937	0	3939	3940	3941	135	3942	3137	3138	3139	3140	136	137	3147	3148	139	140	3157	3158	3159	3160	3943	141	142	143	144	145	146	3163	3164	147	3944	3169	3945	3170	148	149	3177	150	151	3182	153	154	3946	155	156	3947	3200	3201	3202	158	159	160	161	162	163	3205																																																																																																					
3093	3099	116	118	119	120	121	3112	3114	3115	122	123	124	5	6	7	8	9	125	126	3925	127	3926	3927	3928	3929	3930	130	132	133	3948	3949	3950	3951	3952	3953	3954	3955	3932	3933	3956	3957	3134	3934	3935	3936	3937	0	3958	3959	3960	3961	3962	3963	3964	3965	3966	3967	3968	3939	134	3940	3941	3942	3969	3970	3971	3972	3137	3138	3139	3140	136	137	3147	3148	139	140	3157	3158	3159	3160	3943	141	142	143	144	145	146	3163	3164	147	3169	3945	3170	148	149	3177	150	151	3182	153	154	155	156	3200	3201	3202	158	159	160	161	162	163	3205																																																																																
108	109	110	111	112	3973	3093	113	114	115	3099	116	117	118	119	120	121	3112	3114	3115	122	123	124	5	6	7	8	9	125	3974	3975	126	3976	127	3977	128	129	130	131	3978	132	133	0	3134	3980	134	135	3137	3138	3139	3140	3981	3982	3983	3984	137	138	3147	3148	139	11	140	3157	3158	3159	3160	141	142	143	144	145	146	3163	3164	147	3986	3169	3170	148	149	3987	3988	3177	3989	3990	3991	150	151	3182	152	153	154	155	3992	3993	156	13	157	3995	3200	3201	3202	158	159	160	161	162	163	3205	3996																																																																																					
3997	108	109	110	111	112	3998	3999	4000	4001	4002	4003	4004	4005	4006	3093	113	114	115	4007	4008	4009	3099	116	117	118	119	120	121	4010	3112	4011	122	123	124	5	6	7	8	9	125	126	127	128	129	4012	4013	130	131	132	133	3134	4014	4015	134	135	3137	3138	3139	136	4016	4017	4018	138	139	140	3157	3158	4019	141	142	143	144	145	146	147	3169	3170	148	149	150	151	4020	4021	3182	152	153	154	2909	155	4022	156	4023	4024	4025	4026	4027	157	4028	4029	3200	3201	3202	158	159	160	161	162	163	4030	4031	3205																																																																																			
108	109	110	111	112	3010	3011	4032	113	114	115	4033	4034	4035	4036	4037	116	117	3029	118	119	120	121	4038	4039	4040	122	123	124	5	6	7	8	9	125	126	127	128	129	4041	4042	4043	4044	130	131	4045	4046	4047	4048	136	4049	4050	4051	137	3042	4052	4053	4054	4055	4056	4057	4058	4059	4060	4061	4062	4063	139	4064	140	2992	4065	4066	2993	4067	4068	4069	141	142	143	4070	144	145	146	4071	4072	4073	147	148	149	0	3060	4074	4075	4076	150	151	152	4077	2909	155	156	4078	4079	157	4080	4081	4082																																																																																							
108	109	110	111	112	3010	3011	3092	3093	3094	113	114	115	3095	3096	3097	3098	3099	3100	3101	3102	3103	3104	3028	116	117	3107	3108	3109	3029	118	119	120	3110	3111	121	3112	3113	3114	3115	3116	3117	122	123	124	5	6	7	8	9	125	3118	3119	3120	3121	126	3122	3123	3124	3125	4083	127	128	129	3126	3127	130	131	3128	3129	3130	132	133	4084	3131	3132	3133	3134	3135	3136	134	135	3137	3138	3139	3140	136	3141	3142	3041	3143	3144	137	138	3145	3146	3042	3147	3148	3149	3150	3151	4085	4086	3152	140	3153	3154	2992	3155	3156	3157	3158	2993	3159	3160	3161	3162	3044	141	142	143	144	145	146	3163	3164	3165	3166	3167	147	3168	3169	3170	3171	3172	3173	3174	148	149	3175	3176	3177	3058	0	3060	3178	3063	3179	3180	150	151	3181	3182	152	153	154	3183	3184	3185	2909	3073	155	3186	3187	3188	156	3189	3190	3191	3192	3193	4087	3194	157	3084	3195	3196	3197	3198	3199	3200	3201	3202	3203	3204	158	159	160	161	162	163	3205	3206	11
108	109	110	111	112	3093	113	114	115	3099	116	117	118	119	120	121	3112	3114	3115	122	123	124	5	6	7	8	9	125	126	127	128	129	130	131	132	133	3134	134	135	3137	3138	3139	136	4049	4088	4089	4090	4091	4092	4093	4094	4095	4096	4097	137	138	4098	4099	4100	4101	4102	4103	4104	4105	139	4106	4107	4108	4109	4110	4111	4112	4113	4114	4115	4116	2992	3157	4117	3158	4118	2993	141	142	143	144	145	146	147	3169	3170	148	149	150	151	3182	152	153	154	2909	155	156	157	3200	3201	3202	158	159	160	161	162	163	3205																																																																																		
4119	4120	4121	3093	4122	4123	3099	4124	0	4126	4127	4128	4129	116	4130	4131	4132	4133	4134	118	119	120	121	3112	4135	122	123	124	5	6	7	8	9	125	4136	4137	4138	4139	126	4140	4141	4142	11	4144	4145	4146	4147	4148	127	128	129	130	4149	4150	132	133	4151	4152	4153	4154	4155	4156	3134	4157	4158	134	135	3137	3138	3139	4159	136	4160	137	138	4161	4162	4163	139	140	3157	3158	4164	4165	4166	4167	142	143	4168	4169	4170	4171	144	145	146	4172	4173	13	147	4175	4176	4177	3169	4178	4179	4180	4181	3170	148	149	4182	4183	4184	4185	4186	4187	4188	150	151	4189	4190	4191	4192	4193	4194	3182	153	154	155	4195	4196	156	4197	4198	4199	4200	3200	3201	3202	158	159	160	161	162	163	3205	4201	4202																																															
4203	4204	3099	116	118	119	120	121	122	123	124	5	6	7	8	9	125	126	4205	127	128	129	4206	130	4207	132	133	3134	134	135	3137	3138	3139	136	137	138	4208	139	140	3157	4209	4210	4211	141	143	144	145	146	4212	4213	4214	147	3169	3170	148	149	150	151	4215	3182	153	154	155	4216	156	4217	4218	4219	4220	3200	3201	3202	158	159	160	161	162	163	3205	4221	4222																																																																																																																		
4223	4224	4225	3099	116	118	119	120	121	122	123	124	5	6	7	8	9	125	126	4226	4227	4228	4229	4230	4231	4232	4233	127	128	129	4234	4235	4236	4237	4238	130	132	133	3134	134	135	3137	3138	3139	136	4239	137	138	4240	139	140	3157	4241	4242	4243	141	4244	4245	4246	142	4247	4248	144	145	146	4249	4250	4251	147	4252	4253	4254	4255	4256	3169	4257	3170	148	149	4258	150	151	4259	4260	4261	3182	153	154	4262	155	4263	4264	156	4265	4266	4267	4268	4269	4270	4271	4272	4273	4274	4275	4276	3200	3201	3202	158	159	160	161	162	163	0	3205	4278																																													
108	109	110	111	112	113	114	115	116	117	118	119	120	121	122	123	124	5	6	7	8	9	125	126	127	128	129	130	131	4279	132	133	4280	134	135	136	4281	137	138	139	140	141	142	143	145	146	147	148	149	150	151	4282	152	153	154	2909	155	4283	4284	156	157	158	159	160	161	162	163	4285																																																																																														
108	109	110	111	112	113	114	115	116	117	118	119	120	121	122	123	124	5	6	7	8	9	125	126	127	128	129	130	131	132	133	4280	134	135	136	4286	137	138	139	140	141	142	143	144	146	147	148	149	150	151	152	153	154	2909	155	4283	156	157	158	159	160	161	162	163																																																																																																		
108	109	110	111	112	113	114	115	116	117	118	119	120	121	122	123	124	5	6	7	8	9	125	126	127	128	129	130	131	132	133	4280	134	135	136	137	138	139	140	141	142	143	144	145	147	148	149	150	151	152	153	154	2909	155	4283	156	157	158	159	160	161	162	163																																																																																																			
108	109	110	111	112	113	114	115	4287	4288	4289	4290	4291	4292	4293	4294	116	117	4295	4296	4297	4298	118	119	120	121	4299	122	123	124	5	6	7	8	9	125	4300	4301	126	4302	127	128	129	4303	4304	4305	130	131	132	133	4306	4307	4308	134	135	136	137	138	4309	4310	0	4312	139	4313	140	4314	4315	4316	4317	4318	4319	4320	4321	4322	4323	4324	4325	4326	141	142	143	4327	4328	4329	144	145	146	4330	4331	4332	4333	4334	4335	4336	4337	4338	4339	4340	4341	4342	11	4344	4345	4346	4347	4348	4349	4350	4351	4352	4353	4354	4355	4356	4357	4358	4359	4360	4361	148	149	4362	4363	4364	4365	150	151	4366	4367	4368	4369	152	153	154	13	4371	2909	155	4372	4373	34	4375	4376	4377	4378	4379	4380	4381	156	4382	4383	4384	4385	4386	4387	4388	4389	4390	4391	4392	157	4393
4394	4395	4396	4397	4398	4399	4400	4401	4402	3099	4403	116	118	119	120	121	4404	4405	4406	4407	122	123	124	5	6	7	8	9	4408	125	4409	4410	4411	126	4412	127	4413	128	129	4414	4415	4416	130	4417	4418	4419	4420	4421	4422	4423	4424	132	133	4425	3134	134	135	4426	3137	3138	3139	4427	136	137	138	4428	139	4429	4110	140	3157	4430	4431	4432	4433	141	4434	142	143	144	145	146	4435	4436	4437	4438	4439	147	3169	4440	3170	4441	4442	149	4443	0	4445	4446	4447	4448	4449	150	151	4450	4451	3182	153	154	4452	4453	155	4454	4455	4456	4457	4458	156	4459	4460	4461	4462	4463	4464	4465	4466	4467	3200	3201	3202	11	158	159	160	161	162	163	3205																									
4469	4470	4471	4472	4473	4474	4475	4476	4477	4478	4479	4480	4481	4482	4483	4484	4485	4486	4487	4488	4489	3099	116	4490	118	119	120	121	4491	4492	4493	4494	4495	4496	4497	122	123	4498	124	5	6	7	8	9	125	4499	126	4500	4501	4502	4503	127	4504	128	129	130	4505	132	133	3134	134	135	3137	3138	3139	136	4506	137	138	4507	4508	4509	139	140	3157	141	142	143	144	145	146	4510	4511	4512	4513	147	3169	3170	4514	4515	148	4516	4517	4518	4519	4520	150	151	4521	4522	4523	3182	153	154	4524	155	4525	4526	156	4527	4528	4529	4530	4531	4532	4533	4534	0	4536	4537	4538	4539	4540	3200	3201	3202	4541	4542	4543	158	159	160	161	162	163	3205	11	4545																								
3093	3099	116	4546	118	119	120	121	3112	3114	3115	122	123	124	5	6	7	8	9	125	126	127	128	129	130	132	133	3134	134	135	3137	3138	3139	136	137	138	139	140	3157	3158	141	142	143	144	145	146	147	3169	3170	148	149	4547	4548	4549	4550	4551	4552	151	3182	153	154	155	156	4553	3200	3201	3202	158	159	160	161	162	163	3205																																																																																								
108	109	110	111	112	3093	113	114	115	3099	116	117	118	119	120	121	3112	3114	3115	122	123	124	5	6	7	8	9	125	126	3124	3125	127	128	129	130	131	132	133	3134	134	135	3137	3138	3139	3140	136	137	138	3147	3148	139	140	3157	3158	3159	3160	141	142	143	144	145	146	3163	3164	147	3169	3170	148	149	3177	4554	4555	0	4557	4558	4559	4560	150	4561	4562	4563	4564	4565	4566	4567	4568	11	13	4571	4572	4573	4574	4575	4576	4577	3182	152	153	154	155	156	157	3196	3197	3200	3201	3202	3203	3204	158	159	160	161	162	163	3205																																														
108	109	110	111	112	3010	3011	4578	113	114	115	4579	4580	3028	116	117	3029	118	119	121	122	123	124	5	6	7	8	9	125	126	3122	3123	4581	131	136	3142	3041	137	138	3042	139	140	2992	2993	3162	3044	144	145	146	4582	147	4583	3058	4584	0	3060	3178	3063	4585	151	4586	4587	4588	4589	4590	4591	3185	2909	11	156	157	3084	4592	3206																																																																																								
3093	3099	116	3109	118	119	120	121	3112	3113	3114	3115	122	123	124	5	6	7	8	9	125	3121	126	3124	3125	127	130	3130	132	133	3134	134	135	3137	3138	3139	3140	136	3141	137	3147	3148	139	140	3157	3158	3159	3160	4593	141	142	143	144	145	146	3163	3164	147	3169	3170	148	149	4594	3177	4595	150	151	4596	4597	3182	154	4598	4599	4600	4601	4602	155	4603	156	4604	3190	3196	3197	3200	3201	3202	3203	3204	158	159	160	161	162	163	3205																																																																			
3093	3099	116	3109	118	119	120	121	3112	3113	3114	3115	122	123	124	5	6	7	8	9	125	3121	126	3124	3125	127	130	0	132	133	3134	134	135	3137	3138	3139	3140	136	3141	137	3147	3148	139	140	3157	3158	3159	3160	4593	141	142	143	144	145	146	3163	3164	147	3169	3170	148	149	4594	3177	4595	150	151	4596	4605	4597	3182	153	4598	4599	4600	4601	4602	155	4606	4603	156	4604	3190	3196	3197	3200	3201	3202	3203	3204	158	159	160	161	162	163	3205																																																																	
4607	4608	3099	4609	116	117	118	119	120	121	122	123	124	5	6	7	8	9	125	126	127	128	129	4610	130	132	133	3134	134	135	3137	3138	3139	136	137	138	139	140	3157	141	142	143	144	145	146	147	3169	3170	148	149	4611	4612	4613	4614	4615	4616	150	151	4617	4618	4619	3182	153	154	4620	156	4621	3200	3201	3202	158	159	160	161	162	163	3205																																																																																					
4622	4623	4624	4625	108	109	110	111	112	4626	4627	4628	3093	4629	113	114	115	4630	3099	3637	4631	4632	4633	4634	4635	116	117	4636	118	119	120	121	3112	122	123	124	5	6	7	8	9	125	126	4637	4638	4639	4640	127	128	129	4641	4642	4643	4644	130	131	132	133	4645	3134	134	135	3137	3138	3139	136	137	138	4646	139	140	3157	3158	4647	141	142	143	4648	144	145	146	2309	4649	4650	147	4651	3169	3170	148	149	4652	4653	4654	150	151	4655	4656	4657	4658	4659	4660	4661	4662	3182	152	153	154	4663	4664	4665	4666	4667	155	4668	4669	4670	4671	4672	4673	4674	4675	4676	157	4677	4678	3200	3201	3202	4679	4680	158	159	160	161	162	163	4681	3205																								
108	109	110	111	112	3010	3011	113	114	115	3028	116	117	3029	118	119	121	122	123	124	5	6	7	8	9	125	126	127	131	136	3041	137	138	3042	139	140	2992	2993	3044	144	145	146	147	3058	0	3060	3063	4682	151	4683	4684	152	2909	11	4685	4686	156	4687	4688	3084	4689																																																																																																					
3093	3099	116	118	119	120	121	3112	3114	3115	122	123	124	5	6	7	8	9	125	126	3124	3125	127	130	132	133	3134	134	135	3137	3138	3139	3140	136	137	3147	3148	139	140	3157	3158	3159	3160	141	142	143	144	145	146	3163	3164	3169	3170	148	149	3177	150	151	3182	153	154	155	156	4690	3196	3197	4691	4692	4693	4694	4695	3200	3201	3202	4696	3203	3204	4697	4698	159	4699	160	161	162	163	3205	4700	4701	4702	4703	4704																																																																							
3093	3099	116	118	119	120	121	3112	3114	3115	122	123	124	5	6	7	8	9	125	126	3124	3125	127	130	132	133	3134	134	135	3137	3138	3139	3140	136	137	3147	3148	139	140	3157	3158	3159	3160	141	142	143	144	145	146	3163	3164	3169	3170	148	149	3177	150	151	3182	153	154	155	156	3196	3197	4691	3200	3201	3202	4696	3203	3204	4705	0	4707	4708	4709	158	4697	4698	4699	160	161	162	163	4710	3205	4711	4712	4713	4714	4715	4716	4717	4718	4719	4720	4721																																																
3093	3099	116	118	119	120	121	3112	3114	3115	122	123	124	5	6	7	8	9	125	126	3124	3125	127	130	132	133	3134	134	135	3137	3138	3139	3140	136	137	3147	3148	139	140	3157	3158	3159	3160	141	142	143	144	145	146	3163	3164	3169	3170	148	149	3177	150	151	3182	153	154	155	156	3196	3197	4691	3200	3201	3202	4696	3203	3204	4705	0	4707	4708	4709	158	4697	4698	159	4699	161	162	163	4710	3205	4711	4712	4713	4714	4715	4716	4717	4718	4719	4720	4721																																																
3093	3099	116	118	119	120	121	3112	3114	3115	122	123	124	5	6	7	8	9	125	126	3124	3125	127	130	132	133	3134	134	135	3137	3138	3139	3140	136	137	3147	3148	139	140	3157	3158	3159	3160	141	142	143	144	145	146	3163	3164	3169	3170	148	149	3177	150	151	3182	153	154	155	156	3196	3197	4691	4722	3200	3201	3202	4696	3203	3204	158	4697	4698	159	4699	160	162	163	3205																																																																
3093	3099	116	118	119	120	121	3112	3114	3115	122	123	124	5	6	7	8	9	125	126	3124	3125	127	130	132	133	3134	134	135	3137	3138	3139	3140	136	137	3147	3148	139	140	3157	3158	3159	3160	141	142	143	144	145	146	3163	3164	3169	3170	148	149	3177	150	151	3182	153	154	155	156	3196	3197	4691	4722	3200	3201	3202	4696	3203	3204	158	4697	4698	159	4699	160	161	163	3205																																																																
3093	3099	116	118	119	120	121	3112	3114	3115	122	123	124	5	6	7	8	9	125	126	3124	3125	127	130	132	133	3134	134	135	3137	3138	3139	3140	136	137	3147	3148	139	140	3157	3158	3159	3160	141	142	143	144	145	146	3163	3164	3169	3170	148	149	3177	150	151	3182	153	154	155	156	3196	3197	4691	4722	3200	3201	3202	4696	3203	3204	158	4697	4698	159	4699	160	161	162	3205																																																																
4723	4724	4725	4726	4727	4728	183	184	6	7	8	9	10	11	12	15	16	17	20	21	4729	4730	22	4731	4732	4733	4734	4735	4736	4737	4738	4739	4740	4741	4742	4743	4744	4745	4746	4747	4748	4749	4750	4751	4752	4753	4754	4755	4756	4757	4758	4759	4760	4761	4762	4763	4764	4765	4766	4767																																																																																						
4768	4769	166	4770	168	169	170	10	171	172	173	174	4771	4772	175	176	4773	4774	177	178	179	180	181	4775	4776																																																																																																																									
4777	165	4778	4779	4780	4781	4782	4783	4784	4785	4786	4787	4788	4769	4789	4790	4791	4770	168	169	170	10	171	172	173	4792	4793	174	4794	4795	4796	4797	4798	4799	4800	4801	4802	4803	0	175	176	4805	4806	4807	4808	4774	177	4809	4810	4811	4812	4813	178	4814	4815	11	179	4817	4818	4819	4820	180	181	4821	4822	4823																																																																																
4824	4825	4826	4827	4828	4829	4830	4831	4832	4833	4834	4835	4836	4837	4838	4839	4840	4841	4842	168	169	170	10	171	4843	4844	4845	4846	4847	4848	4849	4850	4851	4852	0	11	13	34	54	81	84	85	92	105	200	218	220	221	231	232	258	274	275	276	277	290	312	313	314	315	316	319	320	326	328	331	333	334	335	336	337	338	339	344	349	350	353	354	355	356	357	358	359	360	362	363	364	365	366	367	368	369	370	371	372	373	374	385	387	388	392	393	394	395	396	397	398	400	402	403	404	405	406	411	412	413	414	415	416	418	419	420	421	422	423	424	425	426	427	428	429	430	431	432	433	435	437	438	439	440	442	443	444	445	446	447
4853	4854	4855	4856	4857	4858	4859	4860	165	4778	4782	4783	4784	4785	4861	4862	4863	4787	4864	4865	4789	166	4770	167	169	170	10	171	172	173	174	4866	4867	4868	4869	4870	4871	4872	4873	4874	4875	4797	4798	4799	4800	4876	4877	4801	4802	4878	4879	4880	4881	0	11	4882	175	176	4805	4883	4884	4807	4774	4885	177	4886	4887	4888	4811	4889	4890	4812	178	4815	13	179	4891	4892	4893	4894	4895	4896	180	4897	4898	4899	4900	4901	4902	4903	4904	181	4905	4906	4907	4908																																																		
165	166	183	184	167	168	170	10	171	11	12	16	17	172	173	20	21	174	22	175	176	177	178	179	180	181																																																																																																																								
165	4778	4782	4783	4784	4785	4863	4787	4789	166	4770	167	168	169	10	171	172	173	174	4797	4798	4799	4800	4801	4802	0	11	175	176	4805	4883	4884	4807	4774	177	4887	4888	4811	4889	4890	4812	178	4815	13	179	180	181																																																																																																			
165	166	167	168	169	170	10	172	173	174	4909	4910	175	176	4911	177	4912	178	179	180	181																																																																																																																													
4777	165	4778	4779	4780	4781	4782	4783	4784	4785	4787	4788	4769	4789	166	4770	168	169	170	10	171	173	4793	174	4797	4798	4799	4800	4801	4802	0	11	175	176	4806	4807	4774	177	4810	4811	4812	4813	178	4815	13	179	4818	4819	4820	180	181	4821	4822	4823																																																																																												
4777	165	4778	4779	4780	4781	4782	4783	4784	4785	4787	4788	4769	0	166	4770	168	169	170	10	171	172	4793	174	4797	4798	4799	4800	4801	4802	11	13	175	176	4806	4807	4774	177	4810	4811	4812	4813	178	4815	34	179	81	4819	4820	180	181	4821	4822	4823																																																																																												
4913	4777	3093	4914	165	4788	4769	166	4770	168	169	170	10	171	172	173	4915	4916	4917	4918	4919	4920	4921	4922	4923	4924	4925	4926	4927	4928	4929	4930	4931	4932	4933	4934	4935	4936	4937	4938	4939	4940	4941	4942	4943	4944	175	176	4774	177	4810	178	179	180	181																																																																																											
4945	4946	4947	477	4948	4777	4949	4950	4951	4952	165	4953	4954	4955	4956	4957	4958	4959	4779	4780	4781	4960	4788	4769	0	166	4770	168	169	170	10	171	4961	172	173	4793	174	4962	4963	4964	4965	4966	4967	4968	4969	4970	4971	4972	4802	4973	4974	4975	176	4976	4977	4806	4978	4979	4980	4981	4982	4983	4774	177	4810	4984	4985	178	179	4986	4987	4988	4989	11	4990	4991	4992	4993	4994	4995	4819	13	180	4996	181	4821	4822	4997	4998	4999	5000	5001	5002	5003	4823
4777	165	4778	4779	4780	4781	0	4783	4784	4785	4786	4787	4788	4769	11	166	4791	4770	168	169	170	10	171	172	173	4792	4793	174	4794	4795	13	4797	4798	4799	4800	4801	4802	81	84	175	5004	5005	5006	4805	4806	4807	4808	4774	177	4809	4810	4811	4812	4813	178	4814	4815	85	179	4817	92	4819	105	180	181	4821	4822	4823																											
4777	165	5007	4788	4769	166	4770	168	169	170	10	171	172	173	174	175	176	4774	5008	5009	5010	5011	5012	5013	5014	5015	4810	5016	5017	5018	5019	5020	5021	5022	5023	5024	5025	5026	5027	5028	5029	5030	178	179	180	181																																																	
5031	5032	5033	5034	5035	5036	5037	5038	5039	5040	5041	5042	165	4769	0	166	4770	168	169	170	10	171	172	173	174	5043	5044	5045	5046	5047	5048	5049	4802	5050	175	5051	176	5052	5053	5054	4774	177	5055	5056	5057	5058	5059	179	5060	5061	5062	5063	5064	5065	5066	5067	5068	180	5069	5070	5071	5072	181	5073	5074	5075	5076	5077	5078	5079	5080	5081	5082																						
5083	5084	5085	5086	5087	4777	5088	165	5089	5090	4778	5091	5092	4788	5093	4769	0	166	4770	168	169	170	10	171	172	173	174	3088	5094	5095	5096	5097	5098	5099	5100	5101	4802	5102	5103	5104	175	176	5105	5106	4774	5107	177	5108	5109	5110	5111	5112	5113	5114	5115	5116	5117	5118	5119	5120	5121	4810	5122	11	5124	5125	5126	5127	178	5128	5129	5130	5131	5132	5133	5134	5135	5136	5137	5138	5139	180	5140	5141	13	181	5143	5144							
5145	5146	165	4778	0	4783	4784	4785	4787	5147	4769	11	166	4770	168	169	170	10	171	172	173	174	4797	4798	4799	4800	4801	4802	5148	13	81	175	176	4805	4807	4774	177	4811	4812	178	4815	84	179	5149	181																																																		
4777	165	4778	4779	4780	4781	0	4783	4784	4785	4786	4787	4788	4769	11	166	4791	4770	168	169	170	10	171	172	173	4792	4793	174	4794	4795	13	4797	4798	4799	4800	4801	4802	81	84	175	176	4806	4807	4808	4774	177	4809	4810	4811	4812	4813	178	4814	4815	85	179	4817	92	4819	105	180	5150	5151	4821	4822	4823																													
5152	5153	5154	5155	5156	5157	5158	5159	5160	5161	5162	185	11	12	186	5163	5164	5165	5166	5167	5168	5169	5170	5171	5172	5173	5174	5175	5176	5177	5178	5179	5180	5181	5182	5183	5184	5185																																																									
4724	4725	4726	4727	4728	184	164	169	11	12	15	16	17	20	21	4729	4730	22	4731	4732	4733	4734	4735	4736	4737	4738	4739	4740	4741	0	4743	4744	4745	4746	4747	4748	4749	4750	4751	4752	4753	4754	4755	4756	4757	4758	4759	4760	4761	4762	4763	4764	4765	4766	4767																																								
4724	4725	4726	4727	4728	183	164	169	11	12	15	16	17	20	21	4729	4730	22	4731	4732	4733	4734	4735	4736	4737	4738	4739	4740	4741	0	4743	4744	4745	4746	4747	4748	4749	4750	4751	4752	4753	4754	4755	4756	4757	4758	4759	4760	4761	4762	4763	4764	4765	4766	4767																																								
5186	5187	5188	182	11	12	186	187	5189	5190	5191	5192	5193	5194	5195	5196	5197	5198	5199	5200	5201	5202	5203	5204	5205	5206	5207	5208	5209	5210	5211	5212	5213	5214	5215	5216	5217	5218	5219	5220																																																							
182	185	11	12	187																																																																																										
5221	5222	5223	5224	5225	5226	5227	5228	5229	5230	5231	5232	5233	5234	5235	5236	5237	5238	5239	5240	5241	185	11	12	186	5242	5243	5244	5245	5246	5247	5248	5249	5250	5251	5252	5253	5254	5255	5256	5257	5258	5259	5260	5261	5262	5263	5264	5265	5266	5267	5268	5269	5270	5271	5272	5273	0	5275	5276	5277	5278	5279	5280	5281	5282	5283	5284	5285	5286	5287	5288	5289	5290	5291	5292	5293	5294	5295	5296	5297	13	5299	5300	5301	5302	5303	5304	5305	5306	5307	5308	5309	5310	
189	5311	191	13	14	5312	5313	5314	5315	5316	196	197																																																																																			
188	5311	191	13	14	5313	5317	196	197	5318																																																																																					
5319	5320	5321	5322	5323	5324	5325	5326	5327	5328	191	13	14	5329	5330	5331	5332	5333	5334	5335	5336	5337	5338	5339	5340	5341	5342	5343	5344	5345	5346	0	5348	5349	5350	5351	5352	5353	5354	5355	5356	5357	5358	5359	5360	5361	5362	5363	5364	5365	5366	5367	5368	5369	5370	5371	5372	5373	5374	5375	5376	5377	5378	5379	5380	5381	5382	5383	5384	5385	5386	5387	5388	11	5390	5391	5392	5393	81	5395	5396	5397	5398	5399	5400	5401	5402	5403	5404	5405	5406	5407	5408		
188	189	5409	190	13	14	5410	195	5411	5412	196	197	198	5413																																																																												
13	14	5414	5415	5416	5417	5418	5419	5420	0	5422	5423	5424	5425	5426	5427	5428	5429	5430	5431	5432	5433	5434	5435	5436	5437	5438	11	5440	5441	5442	5443	5444	5445	193	194																																																						
5446	5447	5448	5449	5450	5451	5452	13	14	5453	5454	5455	5456	5457	5458	5459	192	5460	5461	5445	5462	194	5463	5464	5465	5466	5467	0	5469	5470	5471	5472	5473	5474	5475	5476	5477	5478	5479	5480																																																		
5481	5482	5483	5484	5485	5486	5487	5488	4607	5489	5490	13	14	5491	5492	5493	5494	5495	5496	5497	5498	5499	5500	5501	5502	5503	3515	5504	5505	3516	5506	5507	192	5508	5509	5445	5510	193	5511	5512	5513	5514	5515	5516	5517	3532	5518	5519	5520	5521	5522	5523	5524	5525	5526	3545	5527	5528	5529	5530	5531	5532	0	5534	5535																									
191	13	14	5536	5537	5538	5539	5540	5541	5542	5543	5544	5545	5546	5547	5548	5549	196	197	5550	198	5551																																																																				
5552	5553	5554	5555	5556	5557	5558	5559	188	189	5311	5560	5561	191	13	14	5562	5563	5564	5565	5566	5567	5568	5569	5570	5313	5571	5572	5573	5574	195	5575	5576	5577	5578	5579	5580	5581	5582	5583	197	5584	5585	5586	5587	5588	5589	5590	5591	5592	198	5593	5594	5595	5596	5597	5598	5599	5600	5601	5602	5603	5604	5605	5606	5607	5608	5609	5610	5611																				
5612	188	189	5311	191	13	14	5313	195	5613	5614	5615	5616	5617	5618	5619	5620	5621	5622	5623	196	5581	5582	5583	5584	198																																																																
5624	191	13	14	5625	5626	5627	195	5628	5629	0	5631	11	81	5634	5635	5636	5637	5638	5639	5640	5641	5642	5643	5644	5645	5646	5647	5648	5649	5650	5651	5652	5653	5654	5655	5656	5657	5658	5659	5660	196	197	5661	5662	5663	5664	5665	5666	5667	5668	5669	5670	5671	5672	5673	5674	5675	5676	5677	5678	5679	5680	5681	5682	5683																								
5684	5685	5686	5687	5688	5689	200	15	5690	5691	5692	5693	5694	5695	5696	5697	5698	5699	5700	5701	5702	5703	5704	5705	5706	5707	3186	5708	0	5710	5711	5712	5713	5714	5715	5716																																																						
5717	5718	5719	5720	5721	5722	5723	5724	5725	199	15	5726	5727	5728	5729	5730	5731	5732	5733	5734	5735	5736	5737	5738	5739	5740	5741	5742	5743	5744	5745	0	11	13	81	84	85	92	105	167	218	220	221	231	232	258	274	275	276	277	290	312	315	331	349	355	356																																	
15	202																																																																																								
5746	5747	5748	5749	5750	5751	15	5752	5753	5754	5755	201	5756	5757	5758	5759	5760	5761	5762	5763	5764	5765	5766	5767	5768	5769	5770	5771	5772	5773	5774	5775	5776	5777	5778	5779	5780	5781	5782	5783																																																		
5784	15	5785	5786	5787	5788	5789	5790	5791	5792	5793	5794	5795	5796	5797	5798																																																																										
5799	5800	5801	5802	5803	5804	5805	5806	5807	5808	5809	5810	5811	5812	5813	5814	5815	5816	5817	5818	5819	5820	5821	5822	5823	5824	5825	5826	5827	5828	5829	5830	5831	5832	5833	5834	5835	5836	5837	5838	5839	0	5841	5842	5843	5844	5845	5846	5847	5848	5849	5850	5851	5852	5853	5854	5855	5856	5857	5858	5859	5860	5861	5862	5863	5864	5865	5866	5867	5868	5869	206	207	212	16	17	5870	5871	11	5873	5874	13	219	222	5876	5877	81	5879	227	228
5880	5881	5882	5883	5884	5885	5886	5887	5888	206	207	5889	5890	5891	209	210	5892	5893	212	16	17	216	217	218	5894	5895	5896	5897	5898	5899	5900	219	5901	220	221	5902	5903	5904	222	5905	5906	5907	5908	225	5909	0	5911	5912	5913	5914	5915	5916	5917	5918	5919	5920	5921	5922	5923	5924	5925	5926	5927	226	227	228	5928																							
204	5929	5930	5931	205	207	5932	5933	5934	5935	209	210	212	16	17	5936	216	217	5937	218	5938	219	220	221	222	5939	223	224	5940	5941	225	5942	5943	5944	5945	5946	5947	226	227	228	5948	5949	5950																																															
204	5929	5930	5931	205	206	5932	5933	5934	5935	209	210	212	16	17	5936	216	217	5937	218	5938	219	220	221	222	5939	223	224	5940	5941	225	5942	5943	5944	5945	5946	5947	226	227	228	5948	5949	5950																																																				
5951	16	17	22	5952																																																																																										
205	206	207	5953	5954	5955	5956	5957	5958	5959	5960	210	5961	5962	5963	212	16	17	5964	5965	5966	5967	5968	5969	5970	5971	5972	5973	216	217	218	219	220	221	222	225	226	227	228	5948																																																							
205	206	207	5953	5954	5955	5956	5957	5958	5959	5960	209	0	5962	5963	212	16	17	5964	5965	5966	5967	5968	5969	5970	5971	5972	5973	216	217	218	219	220	221	222	225	226	227	228	5948																																																							
5974	212	213	214	16	17	5975	5976	5977	5978	5979																																																																																				
204	5980	5981	5982	205	206	207	5983	5984	209	210	211	213	214	16	17	216	217	218	5985	5986	5987	5988	5989	5990	5991	5992	5993	5994	5995	5996	219	220	221	5997	5998	5999	6000	6001	6002	222	6003	6004	6005	6006	6007	6008	223	224	225	6009	6010	6011	6012	6013	6014	6015	226	227	228	6016	6017	6018	6019																															
6020	211	212	214	16	17	6021	6022	6023	6024																																																																																					
6025	6026	6027	6028	6029	6030	6031	211	212	213	16	17	6032	6033	6034	6035	6036	6037	6038	6039	6040	6041	6042	6043	6044	6045	6046	6047	6048	6049	6050	6051	6052	6053	6054	6055	6056	6057	6058	6059	6060	6061	6062	6063	6064	6065	6066	6067	6068	6069	6070	6071	6072	6073	6074	6075	6076	6077	6078	6079	6080	6081																																	
16	17																																																																																													
6093	6094	6095	205	206	207	6096	209	210	212	16	17	6097	217	218	6098	6099	219	220	221	6100	6101	6102	6103	6104	6105	6106	6107	225	6108	6109	6110	6111	226	6112	227	228	6113	6114																																																								
6115	6116	6117	6118	6119	6120	6121	6122	6123	6124	205	206	207	209	210	212	16	17	6125	216	6126	218	6127	6128	6129	6130	6131	6132	219	220	221	6133	6134	6135	6136	6137	6138	225	6139	6140	6141	6142	6143	6144	6145	6146	6147	6148	6149	6150	6151	226	227	228	6152	6153	6154																																						
205	206	207	6155	209	210	212	16	17	216	217	6156	219	220	221	222	6157	225	226	227	228	0	11	13	81	84	85	92	105	167	200	231	232	277	312	315	331	349	355	357	358	359	360	362	363	366	369	370	372	373	374	385	387	388	392	393	394	396	397	398	404	405	411	412	413	414	415	416	418	419	420	421	423	424	425	426	427	428	429	430	431	432	433	435	437	438	440	442	443	444	445	446	447	448	449
204	5929	5930	205	206	207	5933	5935	209	210	212	16	17	5936	216	217	5937	218	5938	6158	6159	220	221	222	5939	223	224	5940	5941	225	5942	5943	5944	5945	5946	226	227	228	5948	5949	5950																																																						
205	206	207	209	210	212	16	17	216	217	218	219	221	6160	6161	222	225	226	227	228	6162	0	11	13	81	84	85	92	105	167	200	231	232	315	331	349	355	357	358	360	362	363	366	373	374	385	387	388	392	393	394	396	397	398	404	405	411	412	413	415	416	418	419	421	424	425	426	427	428	429	430	431	432	433	435	437	438	440	442	443	444	445	446	447	448	449	450								
205	206	207	209	210	212	16	17	216	217	218	219	220	6161	222	225	226	227	228	11	81	84	85	92	105	167	200	232	315	349	355	357	362	363	366	374	385	387	388	392	393	394	396	397	398	404	405	411	412	413	416	418	421	424	425	426	427	429	430	431	432	433	435	437	438	440	442	443	444	445	446	447	448	449	450	451	452	454	456	457	458	459	461	462	463	466	468	469							
6163	6164	6165	204	6166	6167	6168	6169	6170	6171	6172	6173	6174	6175	6176	6177	6178	6179	6180	6181	6182	6183	6184	6185	205	206	207	6186	6187	6188	6189	209	210	212	16	17	218	6190	6191	6192	6193	6194	6195	6196	6197	6198	6199	219	6200	220	221	6201	6202	6203	6204	6205	6206	6207	225	6208	11	6210	6211	6212	6213	6214	6215	6216	6217	6218	6219	6220	6221	6222	6223	6224	6225	6226	226	227	228	6227													
6228	6229	6230	2873	6231	6232	6233	6234	6235	6236	6237	6238	6239	6240	6241	6242	6243	5929	206	207	6244	6245	212	16	17	5937	6246	6247	6248	6249	6250	6251	6252	6253	219	6254	6255	6256	6257	6258	224	6259	6260	6261	6262	6263	6264	6265	6266	6267	227	228	6268	6269																																																																																																						
5929	206	207	212	16	17	5937	219	6270	223	6259	6271	6272	6273	6274	6275	6276	6277	6278	4548	6279	6280	6281	6282	6283	6284	6285	6286	6287	6262	6264	227	228																																																																																																																											
6288	205	6289	206	207	6290	6291	2115	2116	6292	6293	6294	6295	6296	6297	6298	6299	6300	6301	6302	6303	6304	6305	6306	6307	209	210	212	16	17	216	217	218	6308	6309	6310	6311	6312	6313	6314	6315	6316	219	6317	220	221	6318	6319	6320	6321	6322	6323	6324	6325	6326	6327	222	6328	6329	6330	6331	6332	6333	6334	6335	6336	6337	6338	6339	6340	6341	6342	6343	6344	6345	6346	6347	6348	6349	6350	6351	6352	6353	6354	6355	6356	6357	6358	6359	6360	6361	6362	6363	6364	6365	6366	6367	6368	6369	6370	6371	6372	6373	6374	6375	6376	6377	6378	6379	6380	6381	6382	6383	6384	6385	6386	6387	6388	6389	6390	6391	6392	6393	226	227	228	5948	6394	6395																											
205	206	207	209	210	212	16	17	216	217	218	219	220	221	222	6396	225	6397	6398	6399	6400	6401	6402	6403	6404	6405	6406	6407	6408	6409	6410	6411	227	228	6412	6413	6414	11	6416	6417	6418	6419	6420	5948	6421	6422	6423	6424	81	6426																																																																																																										
204	6427	205	206	207	209	210	212	16	17	216	217	218	219	220	221	222	223	224	6428	225	6429	6430	6431	6432	6433	6434	6435	6436	6437	6438	6439	6440	6441	6442	6443	6444	226	6445	6446	6447	6448	6449	6450	6451	6452	6453	228	6454	6455	6456	6457	6458	6459	6460	6461	6462	6463	6464	6465	6466	6467	6468	6469	6470	6471	6472	6473	6474	6475	6476	6477	6478	6479	6480	6481	6482	6483	6484	6485	6486	6487	6488	6489	6490	11	6492	6493	6494	6495	6496																																																																	
204	205	206	207	209	210	212	16	17	216	217	218	219	220	221	222	223	224	225	226	227	6452	6453	6454	6497	6498	6499	6500	6501	6502	6503	6504	6505	6506	6507	6508	6509	6510	6511	6512	6513	6514	6515	6516	6517	6518	6519	6520	6521	6522	6523	6524	6525	6526																																																																																																						
6527	6528	6529	6530	6531	231	232	6532	6533	6534	6535	6536	6537	6538	6539	6540	6541	18	19	6542	6543	239	240	6544	6545	241	6546	243	6547	6548	6549	6550	6551	6552	6553	6554	6555	6556	6557	6558	6559	6560	6561	6562	6563	6564	6565	6566	6567	6568	245	246	247	251	6569	254	255	6570	256	257	258	81	6572	260	261	262	263	264	265	6573	6574	6575	267	6576	6577	6578	6579	84	6581	6582	6583	6584	6585	6586	6587	268	269	6588	6589	6590	6591	6592	6593	85	6595	6596	6597																																																											
6598	6599	6600	6601	6602	6603	6604	6605	6606	6607	231	232	6608	6609	233	234	235	236	18	19	239	240	241	242	243	6610	244	6611	6612	6613	246	247	6614	6615	6616	248	249	250	251	6617	6618	6619	6620	6621	6622	254	255	6623	6624	6625	6626	256	6627	257	258	259	260	6628	261	262	263	264	265	6629	6630	267	6631	6632	6633	6634	6635	6636	6637	6638	6639	6640	6641	6642	6643	6644	268	269	6645	270	271	272	6646	273	274	275	276	277	6647																																																															
229	6648	6649	6650	230	6528	6529	232	6651	6652	6533	6653	6654	233	234	235	236	6655	6656	6657	6658	18	19	6659	6660	81	6662	6663	6664	6665	84	6667	239	240	241	242	6668	243	6550	6551	6669	244	6670	6671	6672	6673	6674	6675	6676	6677	6678	6679	6680	6681	6682	6683	6684	6685	6568	85	6687	6688	92	6690	105	245	6692	246	247	6693	6694	6695	6696	248	249	250	251	6697	6698	6699	6700	6569	254	255	6701	6702	6703	6704	256	257	258	6705	167	259	260	6707	200	261	262	263	264	265	267	218	6710	220	6712	268	269	6588	6589	6590	270	271	272	6713	273	274	275	276	277	6714	6715																																	
6716	6717	6718	6719	6720	229	6721	6722	6723	6724	6725	6726	6727	6728	6729	6730	6731	6732	6733	6734	6735	230	6528	6529	231	6651	6652	6533	6736	233	234	235	236	6655	6656	6657	6658	18	19	6659	6660	84	6662	6663	6664	6665	85	6667	239	240	241	242	6668	243	6550	6551	6737	244	6738	6739	6740	6674	6741	6742	6684	6685	6743	6568	92	6687	105	6690	167	245	6692	6744	246	247	6693	6694	6695	6745	200	6696	248	249	250	251	6698	6699	6700	6747	6748	6569	254	255	6749	218	6701	6751	6703	256	6752	6753	6754	257	258	6705	220	259	6755	260	6707	6756	6757	261	262	263	264	265	6758	6759	6760	267	221	6762	6763	6764	6765	6766	6767	315	6769	6770	349	6772	6773	6774	6775	6776	268	269	6588	6589	6590	355	270	271	272	6713	273	274	275	276	277	6778
6779	6780	6781	6782	6783	6784	230	231	232	234	6785	6786	235	236	18	19	239	240	241	242	6668	243	244	6787	6788	6789	246	247	248	249	250	251	6790	254	255	6701	6791	6792	256	257	258	259	260	261	262	263	264	265	267	6793	6794	6795	6796	268	269	270	271	272	273	274	275	276	277	6797																																																																																												
6798	6799	6800	6801	230	231	232	6802	6803	6804	6805	6806	6807	233	6785	6786	6808	235	236	6809	6810	6811	6812	6813	6814	6815	18	19	6816	6817	6818	239	240	241	242	6668	243	6819	244	6820	6821	6822	6823	6824	6825	6826	6827	246	247	6828	6829	6830	6831	248	249	250	5004	6832	251	6833	6834	6835	6836	6837	6838	84	6840	6841	6842	6843	6844	254	255	6701	6845	85	6847	6848	256	6849	6850	6851	6852	6853	257	6854	258	6855	259	260	6856	6857	261	262	263	264	265	6858	267	6859	6860	6861	6862	6863	6864	6865	6866	6867	6868	6869	6870	6871	6872	6873	6874	268	269	6875	270	6876	271	272	6877	6878	6879	6880	273	274	275	276	277	6881	6882	6883	6884	6885	6886	6887																		
6888	6889	6890	6891	6892	230	231	232	285	233	234	236	18	19	239	240	6893	242	6668	243	244	6894	6895	6896	6897	6898	6899	6900	6901	6902	6903	6904	6905	248	249	250	6906	251	6907	6908	6909	6910	254	255	6701	6911	256	6912	6913	6914	257	258	259	261	262	263	264	265	6915	6916	6917	6918	267	6919	6920	6921	6922	6923	6924	6925	6926	6927	6928	268	269	270	271	272	6713	6929	273	274	275	276	277	6930																																																																						
6931	6932	6933	230	231	232	233	234	235	18	19	239	240	6893	242	6668	243	244	6934	6935	6936	6937	6938	6939	6940	248	6941	6942	249	250	251	6943	254	255	6701	6944	256	257	258	259	261	262	263	264	265	6945	267	6946	6947	6948	5782	6949	6950	268	269	6951	270	271	272	6713	273	274	275	276	277																																																																																											
18	19	238	6952	6953																																																																																																																																																							
6979	6980	6981	6982	6983	4824	6984	6985	6986	6987	6988	6989	237	18	19	6990	6991	6992	6993	6994	6995	6996	6997	6998	6999	7000	7001	7002	252	253	7003	7004	7005	7006	7007	7008	7009	7010	7011	7012	7013	266	7014	7015	7016	7017																																																																																																														
229	7018	230	7019	6528	6529	231	232	6533	7020	7021	7022	233	234	235	236	18	19	240	6893	241	242	6668	243	6551	244	7023	7024	7025	7026	7027	7028	7029	7030	7031	7032	7033	7034	7035	7036	7037	7038	7039	7040	6568	245	246	247	7041	7042	248	249	250	251	7043	6569	7044	254	255	6701	7045	7046	7047	256	7048	7049	7050	257	258	259	260	7051	7052	261	262	263	264	265	7053	7054	7055	7056	7057	7058	267	7059	7060	7061	7062	7063	84	7065	7066	7067	7068	7069	7070	7071	7072	7073	7074	268	269	6588	6589	6590	270	271	272	6713	7075	273	274	275	276	277	7076
229	230	6528	6529	231	232	6533	7077	7078	233	234	235	236	18	19	239	7079	7080	7081	7082	7083	7084	241	242	6668	243	6551	244	6568	245	246	247	248	249	250	251	6569	254	255	6701	256	257	258	259	260	261	262	263	264	265	267	7085	7086	7087	7088	7089	7090	268	269	6588	6589	6590	270	271	272	273	274	275	276	277																																															
229	230	231	232	233	234	18	19	239	240	7091	7092	7093	7094	7095	7096	7097	242	243	244	245	246	247	248	251	254	255	256	257	258	259	260	261	262	263	264	265	267	268	269	7098	270	273	274	275	276	277																																																																						
7099	7100	7101	7102	7103	7104	7105	7106	7107	7108	230	231	232	7109	7110	7111	233	234	235	236	18	19	7112	239	240	241	7113	7114	7115	6668	243	244	7116	7117	7118	7119	7120	7121	7122	7123	7124	7125	7126	246	247	7127	7128	248	7129	7130	249	250	251	7131	7132	7133	7134	254	255	6701	7135	7136	7137	7138	256	7139	7140	7141	7142	7143	257	258	259	260	261	262	263	264	265	7144	7145	7146	7147	7148	267	7149	7150	7151	7152	7153	7154	7155	268	269	270	271	272	7156	7157	273	274	275	276	277	7158	7159											
7160	7161	229	7162	7163	7164	230	6528	6529	231	232	6533	7165	233	234	7166	235	236	18	19	239	240	6893	241	242	6668	7167	7168	6550	6551	244	7169	7170	7171	7172	6568	245	7173	246	247	7174	248	7175	249	250	7176	251	7177	7178	7179	7180	7181	6569	7182	254	255	7183	6701	256	257	258	259	260	7184	261	262	263	264	265	267	7185	7186	7187	7188	7189	7190	7191	268	269	6588	6589	6590	270	271	272	6713	273	274	275	276	277																										
7192	230	231	232	233	234	235	236	18	19	239	240	6893	241	242	6668	243	7193	7194	7195	7196	7197	7198	245	7173	7199	246	247	7200	248	249	250	251	254	255	6701	256	257	258	259	260	261	262	263	264	265	267	268	269	270	271	272	6713	273	274	275	276	277																																																											
229	7201	6527	6528	6529	231	232	6533	7202	7203	7204	7205	18	19	239	240	7206	7207	241	7208	7209	243	6549	6550	6551	6552	6553	6554	6555	6556	6557	7210	6558	6559	244	6568	7211	246	247	7212	7213	7214	7215	251	7216	7217	7218	7219	6569	254	255	7220	7221	256	7222	7223	7224	257	258	6572	7225	260	7226	7227	261	262	263	264	265	7228	7229	7230	7231	7232	7233	267	6576	6582	7234	84	7236	268	269	7237	6588	6589	6590	6591	6592	7238	7239	7240	7241	7242	7243	6596																					
7244	229	7245	7246	7247	7248	230	6528	6529	231	232	6533	233	234	18	19	239	240	241	7249	242	243	6551	7250	244	7251	7252	7253	7254	7255	7256	6568	245	7257	247	7258	7259	248	7260	7261	251	7262	254	255	7263	7264	7265	256	7266	257	258	7267	259	7268	260	7269	261	262	263	264	265	7270	7271	7272	267	7273	7274	7275	7276	7277	7278	7279	7280	7281	7282	7283	7284	7285	7286	7287	268	269	7288	7289	6588	6589	6590	7290	7291	270	7292	273	274	275	276	277	7293	7294																			
229	230	6528	6529	231	232	6533	233	234	18	19	7295	239	240	241	242	243	7296	7297	6551	7298	7299	7300	7301	7302	7303	7304	244	7305	7306	7307	6568	7308	7309	7310	7311	245	7312	7313	7314	7315	7316	7317	7318	7319	246	7257	7320	7321	7322	248	251	254	255	256	257	258	7323	7324	7325	7326	259	260	261	262	263	264	265	267	268	269	6588	6589	6590	270	273	274	275	276	277																																					
230	7327	231	232	7328	233	234	235	236	18	19	239	240	6893	241	242	6668	243	244	7329	7173	246	247	7330	7331	7332	249	250	251	7333	254	255	6701	7334	256	7335	257	258	259	260	261	262	263	264	265	7336	267	268	269	270	271	272	6713	273	274	275	276	277																																																											
7337	7338	7339	7340	230	231	232	7341	7342	7343	233	234	235	236	7344	18	19	7345	7346	7347	7348	239	240	7349	242	6668	243	244	7350	7351	7352	7353	7354	7355	7356	7357	248	7358	7359	250	251	7360	84	254	255	6701	256	257	258	259	7362	260	7363	261	262	263	264	265	7364	7365	267	7366	7367	7368	7369	7370	268	269	7371	270	7372	271	272	273	274	275	276	277																																							
230	231	232	233	234	235	236	18	19	239	240	242	6668	243	244	248	249	251	254	255	6701	256	257	258	259	260	261	262	263	264	265	267	268	269	270	271	272	273	274	275	276	277	7373																																																																										
7374	229	7375	7376	7377	7378	230	231	232	7379	7380	233	234	235	236	18	19	239	240	6893	241	242	6668	243	244	7381	7382	7383	7384	7385	7386	7387	245	7173	246	247	7388	248	249	250	7389	7390	7391	254	255	6701	7392	7393	7394	256	7395	257	258	259	260	7396	7397	7398	261	262	263	264	265	7399	7400	267	7401	7402	7403	7404	7405	7406	7407	268	269	7408	7409	270	271	272	6713	7410	7411	273	274	275	276	277																													
7412	7413	7414	7415	7416	7417	7418	7419	7420	7421	7422	7423	7424	7425	7426	7427	7428	7429	238	18	19	7430	7431	7432	7433	7434	7435	7436	7437	7438	7439	7440	7441	7442	7443	7444	7445	7446	7447	7448	7449	7450	7451	7452	7453	7454	7455	7456	7457	7458	7459	253	7460	7461	7462	7463	7464	7465	7466	7467	7468	84	7470	7471	7472	7473	266	7474	7475	7476	7477	7478	7479	7480	7481	7482	7483	7484	7485	7486	7487	7488	7489																																		
238	18	19	252	7490	7468	7470	266																																																																																																													
229	230	6528	6529	231	232	7491	6533	233	234	235	236	18	19	239	240	241	242	6668	243	6551	244	6568	245	246	247	7492	248	249	250	251	6569	255	6701	7493	7494	256	257	258	259	260	261	262	263	264	265	267	7495	7496	7497	7498	7499	7500	7501	268	269	6588	6589	6590	270	271	272	273	274	275	276	277																																																		
229	230	6528	6529	231	232	6533	233	234	235	236	18	19	239	240	6893	241	242	6668	243	6551	244	6568	245	7173	246	247	248	249	250	251	6569	254	6701	256	257	258	259	260	261	262	263	264	265	267	268	269	6588	6589	6590	270	271	272	6713	273	274	275	276	277																																																																										
229	230	6528	6529	231	232	6533	7502	7503	7504	233	234	235	236	18	19	239	240	241	242	243	6550	6551	244	6568	245	246	247	7505	4151	248	7506	249	250	251	7507	7508	4166	6569	254	255	7509	7510	7511	257	258	259	260	261	262	263	264	265	4191	267	7512	268	269	6588	6589	6590	270	271	272	273	274	275	276	277	4202																																																															
7513	7514	7515	7516	229	7517	7518	7519	230	6529	231	232	7520	233	234	235	236	18	19	239	240	241	242	243	244	7521	7522	7523	7524	245	246	247	7525	7526	7527	248	249	250	7528	251	7529	7530	7531	7532	254	255	7533	7534	7535	7536	256	7537	7538	7539	258	7540	7541	259	260	261	262	263	264	265	7542	7543	267	84	7545	7546	7547	7548	7549	7550	7551	7552	7553	268	269	270	271	272	7554	7555	273	274	275	276	277	7556	7557																																										
229	230	6527	6528	6529	6530	6531	231	232	6532	6533	6534	84	6536	233	234	235	236	6537	6538	6539	6540	6541	18	19	6542	6543	239	240	6893	7558	6544	6545	241	6546	242	6668	243	6547	6548	6549	6550	6551	6552	6553	6554	6555	6556	6557	6558	85	244	6560	6561	6562	6563	6564	6565	6566	6567	6568	245	7173	246	247	248	249	250	251	6569	254	255	6701	6570	256	257	7559	92	6572	259	260	261	262	263	264	265	6573	6574	6575	267	6576	105	6578	6579	167	6581	6582	6583	6584	6585	6586	6587	268	269	6588	6589	6590	6591	6592	270	271	272	6713	6593	200	273	274	275	276	277	6595	6596	6597										
7560	230	231	232	7561	7562	233	234	235	236	7563	18	19	239	240	6893	7564	241	242	6668	243	7565	244	7566	7567	7568	7569	7570	7571	7572	7173	7573	84	246	247	7575	7576	7577	248	249	250	251	7578	254	255	6701	7579	7580	7581	256	257	258	260	7582	261	262	263	264	265	267	268	269	7583	270	271	272	6713	273	274	275	276	277																																																													
229	7584	7585	7586	230	6528	6529	231	232	6533	7587	7588	7589	7590	7591	7592	7593	233	234	7594	7595	7596	7597	7598	7599	18	19	7600	239	240	241	242	243	244	7601	7602	7603	7604	245	246	247	5362	7605	248	249	250	251	7606	7607	7608	7609	254	255	7610	7611	7612	256	7613	7614	7615	257	258	7616	7617	259	5127	7618	7619	7620	7621	7622	7623	7624	7625	261	262	263	264	265	7626	7627	267	7628	7629	7630	7631	7632	7633	7634	7635	7636	7637	7638	7639	84	7641	7642	7643	268	269	6588	6589	6590	270	7644	273	274	275	276	277	7645	7646	7647	7648	7649	7650	7651	7652	7653	7654	7655	7656	7657										
7658	7659	7660	229	7661	230	6529	231	232	7662	233	234	235	236	7663	7664	18	19	239	240	241	242	243	7665	244	7666	7667	7668	7669	7670	245	7671	246	247	7672	7673	248	249	250	251	7674	254	255	7675	7676	256	257	258	259	260	7677	262	263	264	265	7678	267	7679	7680	84	7682	7683	268	269	270	271	272	273	274	275	276	277																																																													
229	230	6529	231	232	233	234	235	236	18	19	239	240	241	242	243	244	245	246	247	248	249	250	251	254	255	256	257	258	259	260	261	263	264	265	267	268	269	270	271	272	273	274	275	276	277																																																																																							
229	230	6529	231	232	233	234	235	236	18	19	239	240	241	242	243	244	245	246	247	248	249	250	251	254	255	256	257	258	259	260	261	262	264	265	267	268	269	270	271	272	273	274	275	276	277																																																																																							
229	230	6529	231	232	233	234	235	236	18	19	239	240	241	242	243	244	245	246	247	248	249	250	251	254	255	256	257	258	259	260	261	262	263	265	267	268	269	270	271	272	273	274	275	276	277																																																																																							
229	230	6529	231	232	233	234	235	236	18	19	239	240	241	242	243	244	245	246	247	248	249	250	251	254	255	256	257	258	259	260	261	262	263	264	267	268	269	270	271	272	273	274	275	276	277																																																																																							
238	18	19	7684	7685	7686	252	253	7468	7687	7688	7689	7690																																																																																																																								
229	230	6527	6528	6529	6531	231	232	6533	6536	233	234	235	236	6537	6540	6541	18	19	239	240	6893	6544	6545	241	242	6668	243	6547	6548	6549	6550	6551	6552	6553	6554	6555	6556	6557	6558	84	244	6561	6562	6563	6565	6566	6568	245	7173	246	247	248	249	250	251	6569	254	255	6701	6570	256	257	258	6572	259	260	261	262	263	264	265	6574	7691	7692	7693	7694	7695	6576	7696	7697	85	6582	6586	268	269	6588	6589	6590	6591	6592	270	271	272	6713	6593	92	273	274	275	276	277	6596	6597																													
229	230	6528	6529	231	232	6533	233	234	235	236	18	19	239	240	241	242	6668	243	6550	6551	244	6568	245	246	247	248	249	250	251	6569	254	255	6701	256	257	258	259	260	7698	261	262	263	264	265	267	7699	7700	7701	7702	7703	7704	269	7705	7706	6588	6589	6590	7707	7708	7709	7710	7711	7712	7713	7714	7715	7716	7717	84	7719	7720	7721	7722	7723	270	7724	7725	7726	7727	7728	7729	7730	7731	7732	85	7734	7735	7736	92	271	272	7738	6713	7739	7740	7741	7742	7743	7744	7745	7746	7747	7748	7749	105	7751	273	274	275	276	277	7752	7753	7754	7755	7756	7757	7758	7759	7760	7761	7762	7763	7764	7765	7766	7767	7768	7769	7770	7771	7772
7773	7774	7775	7776	7777	7778	229	7779	7780	7781	7782	7783	7784	7785	7786	7787	7788	7789	7790	7791	7792	7793	7794	7795	7796	7797	7798	7799	230	6528	6529	231	232	6533	233	234	235	236	18	19	7800	239	240	241	242	6668	243	6550	6551	244	7801	7802	6568	245	246	247	248	249	250	251	6569	254	255	6701	256	7803	257	258	259	260	261	262	263	264	265	267	7699	7804	7700	7805	7806	7807	7808	7809	268	7705	7706	7810	6588	6589	6590	7710	7715	7716	7717	84	7811	270	7724	7725	7726	7727	7728	7729	7730	7731	7732	85	7734	7735	7736	92	271	272	6713	7812	7744	7749	105	7751	273	274	275	276	277	7755	7813	7761	7762	7768			
230	231	232	233	234	235	236	18	19	239	240	6893	241	242	6668	243	244	7814	7173	246	247	248	249	250	251	254	255	6701	256	257	258	259	260	261	262	263	264	265	267	7815	7816	268	269	7817	7818	7819	7820	7821	7822	7823	7824	7825	7826	7827	7828	7829	7830	7831	271	272	6713	7832	7833	7834	7835	7836	7837	7838	7839	7840	7841	7842	7843	7844	273	274	275	276	277	7845	84	7847	7848	7849	7850	7851	7852	7853	7854	7855	7856	7857	7858	7859	7860																																						
7861	7862	7192	230	231	232	233	234	235	236	18	19	239	240	6893	242	6668	243	244	7863	7864	7865	7866	7867	7868	7869	7173	7870	248	249	250	251	7871	84	92	254	255	6701	7874	256	7875	257	258	259	7876	261	262	263	264	265	267	7877	7878	268	269	7879	7880	7881	270	272	6713	7882	7883	7884	7885	7886	273	274	275	276	277	7887	7888	7889																									
7192	230	231	232	233	234	235	236	18	19	239	240	6893	242	6668	243	244	7173	248	249	250	251	254	255	6701	256	257	258	259	261	262	263	264	265	267	268	269	270	7890	7891	271	7892	7893	6713	7894	7895	7896	7897	7898	7899	7900	7901	273	274	275	276	277	7902	7903	7904	7905	7906	7907	7908	7909																																		
230	231	232	233	234	235	236	18	19	239	240	6893	241	242	6668	243	244	7173	246	247	7910	248	7911	249	250	251	7912	254	255	6701	256	257	258	259	260	261	262	263	264	265	267	268	269	7913	7914	7915	7916	7917	7918	7919	7920	7921	7922	7923	7924	7925	7926	7927	7928	7929	270	271	272	7930	6713	7931	7932	7933	7934	7935	7936	7937	7938	7939	7940	7941	7942	274	275	276	277	7943	7944	7945	7946	7947	7948	7949											
230	231	232	233	234	235	236	18	19	239	240	6893	241	242	6668	243	244	7173	246	247	248	249	250	251	254	255	6701	256	257	258	259	260	261	262	263	264	265	267	7950	7951	7952	268	269	270	271	272	6713	7953	7954	273	7941	7942	275	276	277	84	105	7957	7958	7959	167	7961	200	7963	7964	7965	7966	7967	7968	7969	7970	7971	7972	7973																									
230	231	232	233	234	235	236	18	19	239	240	6893	241	242	6668	243	244	7173	246	247	248	249	250	251	254	255	6701	256	257	258	259	260	261	262	263	264	265	267	7950	7951	7952	268	269	270	271	272	6713	7953	7954	273	7941	7942	274	276	277	84	105	7957	7958	7959	167	7961	200	7963	7964	7965	7966	7967	7968	7969	7970	7971	7972	7973																									
230	231	232	233	234	235	236	18	19	239	240	6893	241	242	6668	243	244	7173	246	247	248	249	250	251	254	255	6701	256	257	258	259	260	261	262	263	264	265	267	7950	7951	7952	268	269	270	271	272	6713	7953	7954	273	7941	7942	274	275	277	84	105	7957	7958	7959	167	7961	200	7963	7964	7965	7966	7967	7968	7969	7970	7971	7972	7973																									
230	231	232	233	234	235	236	18	19	239	240	6893	241	242	6668	243	244	7173	246	247	248	249	250	251	254	255	6701	256	257	258	259	260	261	262	263	264	265	267	7950	7951	7952	268	269	270	271	272	6713	7953	84	273	7941	7942	274	275	276	105	167	7957	7958	7959	200	7961	218	7963	7964	7965	7966	7967	7968	7969	7970	7971	7972	7973																									
7974	7975	7976	7977	7978	7979	7980	7981	7982	20	21	7983	7984	7985	7986	7987	7988	7989	7990	7991	7992	7993																																																																													
7994	7995	280	20	21	7996	7997	7998	7999	8000	8001																																																																																								
8002	8003	8004	279	20	21	8005	8006	8007	8008	8009	8010	8011	8012	8013	8014	8015	8016	8017	8018	8019	8020	8021	8022	8023	8024	8025	8026	8027	8028	8029	8030	8031	8032	84	8034	8035	8036	8037																																																												
8038	8039	8040	8041	8042	8043	8044	8045	8046	8047	8048	8049	8050	8051	8052	8053	8054	8055	8056	8057	8058	8059	8060	282	283	22	284	8061	8062	8063	8064	8065	8066	8067	8068	8069	8070	8071	8072	8073	8074	8075	8076	8077	8078	8079	8080	8081	8082																																																		
8083	8084	8085	8086	8087	281	283	22	284	8088	8089	8090	8091	8092	8093	8094	8095	8096	8097	8098	8099	8100	8101																																																																												
8083	8084	8085	8086	8087	281	282	22	284	8090	8091	8092	8093	8095	8098	8099	8101																																																																																		
8102	8103	8104	8105	8106	8107	8108	8109	8110	8111	8112	8113	8114	8115	8116	8117	8118	8119	8120	8121	281	282	283	22	8122	8123	8124	8125	8126	8127	8128	8129	8130	8131	8132	8133	8134	8135	8136	8137	8138	8139	8140	8141	8142	8143	8144	8145	8146	8147	8148	8149	8150	8151	8152	8153	8154	8155	8156	8157	8158	8159	8160	8161	8162	8163	8164	8165	8166	8167	8168	8169	8170	8171	8172	8173	8174	8175	8176	8177	8178	8179	8180	8181	8182	8183	5305	8184	8185	8186	8187	8188	8189	8190	8191	8192	8193	8194	8195
8196	8197	8198	6888	8199	6890	8200	6891	8201	8202	8203	235	8204	8205	8206	6894	8207	8208	8209	6895	8210	8211	8212	6898	6899	6900	6901	6902	6905	8213	8214	8215	6908	6909	8216	6914	6915	8217	23	8218	6916	6917	8219	8220	6918	8221	8222	8223	8224	8225	8226	6920	8227	6921	8228	8229	8230	8231	8232	6927	6928	8233	6929	8234	8235	6930																																	
8236	8237	8238	8239	8240	8241	8242	8243	8244	8245	8246	8247	8248	8249	8250	8251	6785	8252	8253	8254	8255	8256	8257	8258	8259	8260	8261	8262	8263	8264	8265	8266	8267	8268	8269	8270	8271	8272	8273	8274	8275	8276	8277	287	8278	8279	8280	8281	8282	8283	288	8284	8285	8286	8287	8288	8289	8290	8151	23	8291	289	8292	8293	8294	8295	8296	8297	8298	8299	8300	290	8301	8302	8303	8304	8305	8306	8307	8308	8309	8310	8311	8312	8313	8314	8315	8316	8317	8318	8319								
8320	8321	8322	286	8323	8324	8325	8326	8327	8328	8329	8330	8331	8332	8333	8334	8335	8336	8337	8338	8339	8340	8341	8342	8343	8344	8345	8346	8347	8348	8349	8350	8351	8352	8353	8354	8355	8356	288	8357	23	8358	289	8359	8360	8361	8362	290	8363	8364	8365																																																																																																			
8366	286	8367	8275	287	8368	8369	8370	23	289	8371	290																																																																																																																																										
8372	8373	8374	8375	8376	8377	8378	286	8379	8380	8381	8382	8383	8384	8385	8367	8275	287	8368	8386	8387	288	8388	23	8389	8390	8391	8392	8393	8394	3365	8395	290	8396	8397	8398	8399	8400	8310	8311	8312	8313																																																																																																												
8239	8401	286	8256	8402	8257	8258	8259	8403	8270	8272	8275	8404	287	8405	8406	8407	8408	8282	8409	8410	8411	8283	288	8412	8413	8286	8287	23	289	8414	8415	8416	84	8418	8419	8299	8420	8421	8422	8423	8424	8425	8426	8427	105	8429	8430	8431	167	8433	8434	8435	8436	200	8438	8439	8440	8308	8441	8442	8310	8311	8312	8313	8316																																																																																				
8443	292	8444	293	294	295	296	297	298	300	301	302	24	305	306	307	308	309	310	312	313	314	316	317	318	319	320	321	322	323	325	326	327	328	329	330	331	332	333	335	336	338	339																																																																																																											
8445	291	8446	8447	8448	8449	8450	293	294	295	296	297	298	299	300	301	302	24	305	8451	306	307	308	309	310	311	312	313	314	316	317	318	319	320	321	322	323	324	8452	325	326	327	328	329	330	331	8453	332	333	334	335	336	337	338	339																																																																																															
8454	8455	8456	8457	8458	8459	8460	8461	8462	8463	8464	8465	8466	8467	8468	8469	8470	8471	8472	8473	8474	8475	8476	8477	8478	8479	8480	8481	8482	8483	8484	8485	8486	8487	8488	1300	8489	8490	8491	8492	8493	8494	8495	8496	8497	8498	291	8499	8500	8501	292	8502	8503	8504	8505	8506	8507	8508	8509	8510	8511	8512	8513	8514	8515	8516	8517	8518	8519	8520	84	8522	294	8523	8524	8525	8526	8527	8528	8529	8530	8531	8532	8533	8534	8535	8536	8537	8538	8539	8540	8541	8542	8543	8544	8545	8546	8547	8548	8549	8550	8551	8552	295	296	297	8553	301	24	305	306	307	8554	308	309	310	312	313	8555	316	317	318	319	320	321	322	323	326	327	330	8556	331	332	333	335	336	339													
8557	8558	8559	8560	8561	8562	8563	8564	8565	8445	291	8566	8567	8568	292	8569	8570	8571	293	8572	8573	8574	295	296	297	298	299	8575	300	301	302	24	8576	305	8451	306	307	308	309	310	311	312	313	314	316	317	318	319	320	321	322	323	324	8452	325	326	327	328	329	330	331	8453	332	333	334	335	336	337	338	339																																																																																
8445	291	292	293	294	8574	8577	8578	8579	296	297	298	299	300	301	302	24	84	305	8451	306	307	308	309	310	311	312	313	314	316	317	318	319	320	321	322	323	324	8452	325	326	327	328	329	330	331	8453	332	333	334	335	336	337	338	339																																																																																															
8580	8581	291	292	293	294	295	8582	8583	8584	8585	8586	8587	8588	8589	8590	297	298	8591	8592	84	8594	8595	8596	8597	301	302	24	8598	8599	305	8600	8601	306	307	308	309	310	8602	8603	8604	312	313	314	316	8605	8606	317	318	319	320	321	8607	8608	8609	322	323	325	326	327	329	330	331	332	8610	333	335	336	338	339	8611																																																																															
8445	291	292	293	294	8574	295	296	8612	298	299	300	301	302	24	84	305	8451	306	307	308	309	310	311	312	313	314	316	317	318	319	320	321	322	323	324	8452	325	326	327	328	329	330	331	8453	332	333	334	335	336	337	338	339																																																																																																	
8613	8614	8615	8616	8617	8618	8619	8620	8621	291	8622	292	8623	8624	8625	294	8626	8627	8628	8629	8630	8631	8632	8633	8634	8635	295	8636	8637	8638	8639	8640	8641	8642	8643	8644	8645	296	8646	8647	8648	8649	8650	8651	8652	8653	8654	8655	8656	8657	8658	8659	8660	8661	8662	297	8663	8664	8665	8666	8667	8668	8669	8670	8671	8672	8673	8674	8675	8676	8677	8678	8679	8680	301	8681	8682	24	8683	8684	8685	8686	8687	305	8688	8689	8690	8691	8692	8693	306	307	8694	8695	308	309	310	8696	8697	8698	8699	8700	8701	312	313	8702	8703	316	8704	8705	317	318	8706	8707	319	8708	320	321	8709	322	8710	323	8711	8712	8713	8714	8715	326	327	330	331	8716	332	8717	333	8718	335	8719	8720	8721	8722	8723	8724	8725	336	8726	8727	8728	339	8729
8445	292	294	8574	295	8730	297	8731	8732	300	301	24	84	305	8451	307	308	309	311	8733	312	313	314	316	318	319	320	321	322	8734	323	324	8452	325	326	329	331	8453	332	333	334	335	336	337	338	339																																																																																																								
8735	291	292	294	295	297	299	8736	8737	8738	301	302	24	305	307	308	309	310	8739	311	312	313	314	316	317	318	319	320	8740	321	322	8741	323	324	8742	8743	8744	8745	8746	325	326	327	328	329	330	331	8453	332	333	334	335	336	337	338	8747	8748	339																																																																																													
8749	8750	8751	8752	8445	291	292	8753	293	294	8754	8755	8574	295	8756	8757	8758	8759	296	297	298	299	300	8760	8761	8762	8763	8764	302	8765	8766	8767	24	8768	8769	8770	8771	8772	8773	84	8774	305	8451	8775	8776	8777	306	307	308	309	310	311	8778	8779	312	8780	313	314	316	8781	8782	8783	8784	317	318	8785	8786	319	8787	8788	320	321	322	323	324	8452	325	326	8789	327	328	329	330	331	8453	8790	8791	332	333	334	335	8792	336	8793	8794	8795	337	338	339																																																			
8796	8797	8798	8799	8800	8801	8802	8803	8804	8805	8806	8807	8808	291	292	294	8809	8810	8811	295	8812	8813	8814	296	297	8815	8816	8817	300	8818	301	8819	8820	8821	8822	24	8823	8824	305	8825	306	307	8826	308	309	310	8827	8828	312	313	314	316	317	318	8829	8830	319	320	8831	321	8832	322	8833	8834	323	325	326	327	328	8835	8836	329	330	331	332	8837	333	335	84	8839	8840	336	105	338	8842	339																																																																
8843	8844	8845	24	304																																																																																																																																						
8846	8847	8848	8849	303	24	8850	8851																																																																																																																																			
8445	291	292	293	294	8574	295	296	297	298	299	300	301	302	24	84	8451	306	307	308	309	310	311	312	313	314	316	317	318	319	320	321	322	323	324	8452	325	326	327	328	329	330	331	8453	332	333	334	335	336	337	338	339																																																																																							
8852	8853	291	8854	292	8855	8856	8857	8858	8859	8860	8861	293	294	8862	8863	8864	8865	295	8866	296	297	298	301	302	24	305	8867	8868	8869	307	308	309	310	312	8870	313	314	316	317	318	319	320	321	322	323	325	326	327	329	330	331	332	333	335	336	8871	338	339																																																																																
84	291	292	293	294	8574	295	296	297	298	299	300	301	302	24	105	305	8451	306	8872	8873	8874	308	309	310	311	312	313	314	316	317	318	319	320	321	322	323	324	8452	325	326	327	328	329	330	331	8453	332	333	334	335	336	337	338	339																																																																																				
291	292	293	294	295	296	297	298	299	300	301	302	24	305	306	307	309	310	311	312	313	314	316	317	318	8875	319	320	321	322	323	324	325	326	327	328	329	330	331	8453	332	333	334	335	8876	8877	336	337	338	339																																																																																									
84	291	292	293	294	8574	295	296	297	298	299	300	301	302	24	105	305	8451	306	307	308	310	311	312	313	314	316	317	318	319	320	321	322	323	324	8452	325	326	327	328	329	330	331	8453	332	333	334	335	336	337	338	339																																																																																							
291	292	293	294	295	296	297	298	8878	300	301	302	24	8879	8880	8881	8882	8883	8884	8885	8886	8887	305	8888	8889	306	307	8890	8891	308	309	8892	312	313	314	316	317	318	8893	319	8894	320	321	322	323	8895	8896	8897	325	8898	326	8899	327	329	8900	330	331	8901	332	333	335	336	338	8902	339																																																																										
8903	8904	84	292	294	8574	295	8905	8906	8907	297	8908	8909	8910	8911	8912	8913	8914	8915	8916	299	8917	8918	8919	300	8920	8921	301	24	8922	8923	105	305	8451	8924	8925	8926	307	8927	8928	8929	8930	8931	8932	308	309	8933	8934	312	313	314	8935	316	8936	318	8937	8938	319	8939	320	321	8940	8941	323	324	8452	8942	325	326	8943	329	8944	8945	331	8453	332	333	334	335	8946	336	337	8947	338	8948	339																																																					
8949	8950	8951	8952	291	292	8953	8954	8955	8956	293	294	8957	8958	8959	8960	8961	295	8962	296	8963	297	298	8964	8965	8966	299	300	301	8967	302	24	8968	8969	8970	305	84	306	307	308	309	310	311	8972	8973	8974	8975	8976	105	8978	8979	8980	8981	8982	8983	8984	8985	8986	8987	313	8988	314	8989	8990	8991	8992	8993	8702	8994	8995	316	167	8997	317	318	8998	8999	9000	9001	200	9003	9004	9005	319	9006	218	9008	9009	320	321	9010	322	323	9011	9012	9013	9014	325	9015	326	9016	9017	9018	327	328	329	330	9019	331	332	333	334	335	9020	9021	9022	336	9023	9024	338	9025	9026	339																
9027	9028	9029	9030	9031	9032	105	291	9033	292	293	294	9034	9035	9036	9037	9038	295	9039	9040	9041	9042	9043	296	9044	297	298	9045	299	300	9046	9047	9048	9049	9050	9051	301	9052	9053	9054	302	24	9055	9056	9057	9058	9059	9060	9061	305	8451	306	9062	307	308	309	310	311	9063	312	9064	9065	9066	9067	9068	9069	314	9070	9071	9072	9073	9074	316	317	318	9075	9076	9077	9078	9079	9080	9081	9082	9083	9084	9085	9086	319	9087	9088	9089	9090	9091	9092	9093	320	321	9094	322	9095	9096	323	9097	9098	324	9099	9100	8452	167	325	9102	326	9103	9104	9105	327	9106	9107	9108	328	329	9109	9110	330	331	8453	332	333	334	9111	9112	335	9113	9114	9115	336	337	338	339
105	291	292	294	8574	295	296	297	299	300	301	302	24	167	305	8451	306	307	308	309	310	311	312	313	9116	316	9117	317	318	9118	9119	319	320	321	9120	9121	322	323	324	9122	8452	325	326	327	328	329	330	331	8453	332	333	334	335	9123	336	9124	337	9125	338	339																																																																															
9126	9127	9128	9129	9130	9131	9132	9133	9134	9135	9136	9137	9138	9139	9140	9141	9142	9143	9144	9145	9146	9147	9148	24	8969	9149	9150	105	9152	9153	9154	167	200	218	220	221	232	355	357	362	363	366	374	385	387	388	392	393	394	396	397	398	404	405	411	412	413	416	421	424	426	427	431	433	435																																																																										
105	291	292	293	294	8574	295	296	297	298	299	300	301	302	24	167	305	8451	306	307	308	309	310	311	312	313	314	317	318	319	320	321	322	323	324	8452	325	326	327	328	329	330	331	8453	332	333	334	335	336	337	338	339																																																																																							
9155	9156	9157	9158	291	9159	9160	292	9161	9162	9163	293	294	9164	9165	9166	9167	9168	9169	9170	9171	9172	9173	9174	295	9175	296	297	298	300	301	302	24	305	306	307	308	309	310	9176	9177	312	313	314	316	9178	318	319	320	321	322	323	325	326	327	328	329	330	331	332	333	335	336	338	339																																																																										
291	292	293	294	295	296	297	298	299	300	301	302	24	305	306	307	308	309	310	311	312	313	314	316	317	9179	9180	9181	319	320	321	322	323	324	325	326	9182	327	328	329	330	331	8453	332	333	334	335	336	337	338	339																																																																																								
105	291	292	293	294	9183	8574	295	296	297	298	299	300	301	302	24	167	305	8451	306	307	308	309	310	311	312	313	314	316	317	318	320	321	322	323	324	8452	325	326	327	328	329	330	331	8453	332	333	334	335	336	337	338	339																																														
105	291	292	293	294	8574	295	296	297	298	9184	299	300	301	302	24	167	305	8451	306	307	308	309	310	311	312	313	314	316	317	318	319	9185	9186	9187	321	322	323	324	8452	325	326	327	328	329	330	331	8453	332	333	334	335	336	337	338	339																																											
105	291	292	293	294	295	296	297	298	299	300	301	302	24	305	8451	306	307	308	309	310	311	312	313	314	316	317	318	319	320	322	323	324	8452	325	326	327	328	329	330	331	8453	332	333	334	335	336	337	338	339																																																	
291	292	293	294	9188	295	296	9189	9190	9191	297	298	9192	9193	299	9194	300	9195	301	302	24	305	9196	9197	306	9198	307	9199	308	309	310	9200	9201	9202	9203	9204	312	9205	313	9206	9207	314	9208	9209	316	9210	9211	9212	317	318	9213	9214	319	105	320	321	9216	9217	9218	9219	9220	323	9221	325	326	327	328	9222	329	330	9223	331	9224	9225	332	333	334	335	9226	336	9227	9228	338	9229	339	9230	9231												
105	291	292	293	294	295	296	297	298	299	300	301	302	24	305	8451	306	307	308	309	310	311	312	313	314	316	317	318	319	320	321	322	9232	324	8452	325	326	327	328	329	330	331	8453	332	333	334	335	336	337	338	339																																																
9233	9234	9235	9236	9237	9238	9239	9240	9241	9242	9243	9244	9245	9246	9247	9248	9249	9250	292	9251	9252	294	9253	9254	9255	9256	9257	295	297	299	300	301	24	305	307	308	309	311	9258	9259	313	314	316	318	319	320	321	323	9260	9261	326	329	8453	332	333	334	9262	335	336	337	338	339																																					
291	292	294	9263	9264	295	296	297	9265	299	300	301	302	24	9266	9267	305	306	307	9268	308	309	310	311	312	9269	313	314	9270	316	9271	317	318	9272	9273	9274	9275	319	9276	9277	320	321	322	323	9278	9279	9280	9281	9282	326	9283	9284	327	9285	328	329	9286	330	331	332	333	334	335	336	338	9287	9288	339	9289																														
105	291	292	293	294	8574	295	296	297	298	299	300	301	302	24	167	305	8451	306	307	308	309	310	311	312	313	314	316	317	318	319	320	321	322	323	324	8452	325	9290	9291	9292	327	328	329	330	331	8453	332	333	334	335	336	337	338	339																																												
9293	9294	9295	9296	9297	9298	9299	9300	9301	9302	9303	9304	9305	9306	9307	291	292	293	294	9308	9309	9310	295	9311	9312	9313	296	297	9314	298	9315	9316	300	9317	9318	9319	301	302	24	9320	305	9321	9322	9323	9324	306	307	9325	308	309	310	312	9326	313	314	9327	8989	316	9328	9329	317	318	9330	319	9331	320	321	9332	9333	322	9334	9335	323	325	326	9336	9337	9338	9339	9340	9341	9342	9343	9344	328	329	330	331	332	333	335	9345	9346	9347	9348	336	338	339	9349
9350	9351	9352	9353	9354	9355	9356	9357	9358	291	9359	292	9360	9361	9362	9363	9364	105	294	9366	9367	167	9369	295	297	300	301	302	24	305	307	308	309	312	313	314	316	317	318	9370	319	9371	320	321	322	323	325	326	327	9372	9373	9374	329	330	331	332	333	334	335	336	338	339	9375																																				
291	292	294	295	296	297	299	300	301	302	24	305	306	307	308	309	310	311	312	313	314	316	317	318	319	320	321	322	323	324	325	326	327	328	9376	9377	9378	330	331	8453	332	333	334	335	336	337	338	339																																																			
9379	9380	291	292	293	294	9381	295	296	9382	297	298	9383	300	9384	9385	9386	9387	301	302	24	9388	9389	305	9390	9391	306	307	308	309	310	9392	9393	9394	9395	312	313	9396	314	316	9397	317	318	9398	319	9399	320	321	9400	322	323	9401	105	325	326	327	328	329	9403	9404	9405	9406	331	332	333	9407	335	336	338	9408	339																												
291	292	293	294	295	9409	9410	9411	296	297	298	9412	9413	9414	299	300	9415	9416	9417	9418	301	302	24	9419	305	9420	306	307	308	309	310	311	312	313	314	316	317	318	319	320	321	9421	105	322	9423	167	9425	9426	9427	9428	9429	9430	323	9431	9432	9433	9434	9435	9436	200	9438	325	326	327	328	329	330	9439	218	332	333	334	335	336	220	9442	9443	338	9444	339																			
291	292	293	294	295	296	297	298	299	300	301	302	24	305	306	307	308	309	310	311	312	313	314	316	317	318	319	320	321	322	323	324	325	326	327	328	329	330	331	8453	9445	333	334	335	336	337	338	339																																																			
105	9446	9447	291	292	293	294	8574	295	9448	296	297	298	299	300	9449	301	302	24	167	305	8451	306	307	308	309	310	311	312	313	314	316	317	318	9450	319	320	321	322	323	324	8452	325	326	327	9451	328	329	330	331	8453	332	9452	9453	9454	334	335	336	337	338	9455	339																																					
105	292	294	8574	295	297	9184	299	300	301	24	167	305	8451	307	308	309	311	312	313	314	316	318	319	9456	320	321	322	323	324	8452	325	326	328	329	331	8453	332	333	9457	9458	9459	335	336	337	338	339																																																				
105	291	292	293	294	8574	295	296	297	298	299	300	301	302	24	167	305	8451	306	307	308	309	310	311	312	313	314	316	317	318	319	320	321	322	323	324	8452	325	326	327	328	329	330	331	8453	332	333	334	9460	336	337	338	339																															
105	291	292	293	294	8574	295	296	297	298	299	300	301	302	24	167	305	8451	306	307	308	309	310	311	312	313	314	316	317	318	319	320	321	322	323	324	8452	325	326	327	328	329	330	331	8453	332	333	334	9461	335	9462	9463	337	338	339																													
9464	9465	9466	9467	9468	9469	9470	105	9471	9472	9473	9474	9475	292	9476	9477	9478	294	9479	9480	8574	295	9481	297	299	300	301	24	167	305	8451	307	308	309	311	313	314	316	318	319	320	321	323	324	8452	326	329	9482	8453	332	333	334	335	336	9483	9484	9485	9486	338	339																								
105	291	292	294	8574	295	296	297	299	300	301	302	24	167	305	8451	306	307	308	309	310	311	312	313	314	316	317	318	319	320	321	322	323	324	8452	325	326	327	328	329	330	331	8453	332	333	334	335	336	337	9487	9488	9489	9490	9491	339																													
105	291	292	293	294	8574	295	296	297	298	299	300	301	302	24	167	305	8451	306	307	308	309	310	311	312	313	314	316	317	318	319	320	321	322	323	324	8452	325	326	327	328	329	330	331	8453	332	333	334	335	336	337	338	9492	9493	9494																													
9495	9496	9497	9498	341	25	26	9499	9500	9501	9502	9503	9504	9505	9506	9507	9508	9509	9510	9511	9512	9513	9514	9515	9516	9517	9518	9519	9520	9521	9522	9523	9524	9525	9526	9527	9528	9529	9530	105	9532	9533	9534	9535	9536																																							
9537	9538	9539	9540	9541	9542	9543	9544	9545	9546	340	25	26	342	9547	9548	9549	9550	9551	9552	9553	9554	9555	343	344	9556	9557	345	9558	9559	9560	9561	9562	9563	346	9564	9565	9566	9567	9568	9569	9570	9571	347	348	9572	9573	9574	9575	9576	9577	9578																																
25	26	341	343																																																																																
9585	9586	9587	9588	9589	9590	9591	9592	341	25	26	342	9593	9594	9595	9596	9597	9598	9599	9600	9601	344	9602	9603	9604	9605	345	9606	9607	9608	9609	346	9610	9611	9612	9613	9614	9615	9616	9617	9618	9619	9620	9621	9622	9623	9624	9625	9626	9627	9628	9629	347	9630	9631	348	9632	9633	9634	9635	9636	9637																						
9638	9639	9640	9641	341	25	26	9642	105	9643	9644	9645	9646	9647	9648	9649	9650	9651	9652	9653	9654	9655	343	9602	9656	9657	9658	9659	9660	9661	9662	9663	345	9664	9665	9666	9667	9668	346	9669	9670	9671	9672	9673	9674	9675	9676	347	9677	348	9678	167	9680	9681	9682	9683	9684	9685																										
9686	341	25	26	105	9687	9688	9689	343	344	9690	9691	9692	9693	9694	9695	9696	346	347	348																																																																
9697	9698	9699	9700	9701	341	25	26	105	9702	9703	9704	9705	343	344	345	9706	9707	9708	9709	9710	9711	9712	9713	9714	1452	9715	9716	9717	9718	9719	347	9720	9721	348	9722	9723	9724	9725	9726	9727	9728	9729	9730	9731																																							
9732	9733	9734	9735	9736	9737	9738	9739	9740	9741	9742	9743	9744	341	25	26	105	9745	9746	9747	343	344	345	9748	9749	346	9750	9751	9752	9753	9754	9755	9756	9757	9758	9759	9760	9761	9762	9763	9764	9765	9766	348	9767	9768	9769	9770	9771	9772	9773	9774	9775																															
9776	9777	9778	9779	9780	9781	9782	9783	9784	9785	341	25	26	9786	105	9787	9788	9789	9790	9791	9792	9793	9794	9795	343	344	9796	9797	9798	9799	345	9706	9800	9801	9802	9803	9804	346	9805	9806	9807	9808	9809	9810	9811	9812	347	9813	9814	9815	9816	9817	9818	9819	9820	9821	9822	9823	9824	9825	9826																							
9827	9828	9829	9830	9831	9832	9833	9834	9835	9836	9837	9838	9839	9840	9841	9842	9843	9844	9845	9846	9847	9848	9849	9850	9851	9852	351	9853	9854	27	9855	9856	9857	9858	9859	9860	105	352	9862	9863	9864	353	9865	354	9866	9867	167	9869	9870	356	9871	200	9873	218	9875	220	357	9877	358	9878	359	9879	360	361	362	363	9880	221	9882	9883	9884	9885	9886	9887	9888	366	367	9889	370	373	232	9891	9892	9893
9894	9895	9896	9897	9898	9899	9900	9901	9902	9903	9904	9905	9906	9907	9908	9909	9910	9911	9912	9913	9914	9915	9916	9917	9918	9919	9920	9921	105	9923	9924	9925	9926	9927	9928	9929	9930	9931	351	27	9932	9933	9934	9935	9936	9937	9938	167	352	9940	354	355	9941	9942	9943	9944	9945	9946	9947	357	9948	358	9949	360	362	9950	363	9951	9952	9953	9954	365	366	9955	367	9956	370	9957	373	9958	9959	9960		
349	350	9961	9962	9963	9964	9965	27	352	353	9966	354	355	9967	9968	9969	9970	9971	356	9972	9973	9974	9975	9976	357	9977	9978	9979	9980	9981	9982	9983	9984	358	9985	9986	9987	9988	9989	9990	9991	9992	9993	9994	359	360	9995	9996	9997	105	9998	362	363	9999	365	366	367	369	370	371	372	373	374																																																																																																																																																				
27	349	350	351																																																																																																																																																																																																															
349	7788	999	351	27	105	354	360	167	362	367	373																																																																																																																																																																																																							
349	350	351	27	105	353	355	356	357	358	359	360	167	362	363	364	365	366	367	369	370	371	372	373	374																																																																																																																																																																																										
350	351	27	105	354	357	358	360	363	365	366	167	369	370	371	372	373	374	200	218	220	221	232	315	362	385	387	388	392	393	394	396	397	398	404	405	411	412	413	416	424	426	427	431	433	435	437	438	440	442	443	444																																																																																																																																																															
349	351	27	105	354	359	360	167	362	363	200	373																																																																																																																																																																																																							
349	350	351	27	105	354	355	358	360	362	363	364	365	366	167	368	369	370	371	372	373	374	218	220	221	315	385	387	388	392	393	394	396	397	398	404	405	411	412	413	416	424	426	427	431	437																																																																																																																																																																					
349	350	351	27	105	354	355	357	359	360	167	362	363	364	365	366	218	369	370	220	372	373	374																																																																																																																																																																																												
349	7245	351	27	105	3333	354	356	358	360	167	362	363	366	218	373																																																																																																																																																																																																			
349	350	351	27	105	353	354	355	356	357	358	359	167	362	363	365	366	218	369	370	220	372	373	374																																																																																																																																																																																											
105	27	349																																																																																																																																																																																																																
349	350	351	27	105	353	354	356	357	358	359	360	167	363	366	218	370	373	220	221	315	355	374	385	387	388	392	393	394	396	397	398	404	405	411	412	413	416	424	426	427	431	437	438	440	442	443	444	445	446	447	448	449	451	452	454	456	457	458	459	461	462	463	466	468	469	470	471	472	473	474	476	477	479	480	481	482	483	484	485	487	488	489	490	491	492	494	496	497	498	499	500	501	502	503	504	505	506	507	508	509	510	511	513	515	516	517	518	519	520	522	525	528	531	532	533	534	536	538	540	544	545	546	547	548	549	550	551	552	553	554	555	556	559	560	561	562	563	564	565	566	567	568	569	570	571	572	573	578	599	638	640	642	648	649	651	652	653	654	655	656	657	659	661	662	663	664	665	666	669	670	672	673	675	676	679	680	682	683	684	685	686	687	688	689	690	691	692	693	694	695	696	697	698	699	701	702	704	705	706	707	708	709	710	711	712	713	714	716	718	719
349	350	351	27	105	354	355	356	357	358	359	360	167	362	364	365	366	218	368	369	370	220	372	373	374	221	315	385	387	388	392	393	394	396	397	398	404	405	411	412	413	416	424	426	427	431	437	438	440	443	444	445	446	447	448	449	451	454	456	457	458	459	461	462	463	466	468	469	470	471	472	473	474	476	477	479	481	482	483	484	485	487	488	489	490	491	492	494	496	497	498	499																																																																																																																							
27	105	354	357	358	363	366	167	372	374																																																																																																																																																																																																									
350	351	27	105	354	355	357	358	360	363	366	167	370	373																																																																																																																																																																																																					
349	350	351	27	105	354	355	357	358	359	360	167	362	363	364	365	218	369	370	220	372	373	374	221	315	385	387	388	392	393	394	396	397	398	404	405	411	412	413	416	424	426	427	431	437	444	445	446	447	448	449	451	454	456	458	459	462	463	466	468	469	470	471	472	473	474	476	484	487	492	494	496	497	498	499	500	501	502	503	504	505	506	507	508	509	510	511	513	515	516	517	518	519	520	522	525	528	533	534	545	546	547	548	550	551	555	556	560	561	563	564	565	566	567	570	571	572	573	578	599	638	640	642	649	652	656	664	672	673	675	676	679	680	682																																																																													
105	167	27	349	350	351	353	354																																																																														
27	105	357	363	167	374																																																																																
351	27	105	354	355	357	358	360	363	366	167	370	218	372	373	374																																																																						
349	350	351	27	105	354	355	357	358	360	362	363	365	366	167	369	218	372	373	374																																																																		
105	167	27	351	354	355	357																																																																															
351	27	105	354	355	357	358	360	363	364	366	167	369	370	218	373	374																																																																					
349	350	351	27	105	353	354	355	356	357	358	359	360	167	362	363	365	366	218	369	370	220	372	374																																																														
351	27	105	354	355	357	358	360	363	364	366	167	368	369	370	218	372	373	220	221	315	362	385	387	388	392	393	394	396	397	398	404	405	411	412	413	416	424	426	427	431	437	444	447	448	449	451	454	456	458	459	462	463	466	468	469	470	471	472	473	474	476	484	487	496	497	498	499	500	501	502	503	505	506	508	509	510	511	513	515	516	517	518	519	520	522
28	8156	378	379	380	381	384																																																																															
28	105	378	383	384																																																																																	
28	8418	383																																																																																			
28	375	376	379	380	381	382	383	384																																																																													
28	375	7135	378	380	381	382	383	384																																																																													
28	375	378	379	381	382	384																																																																															
28	375	378	379	380	382	384																																																																															
28	378	379	380	381	384																																																																																
28	376	377	378	379	384																																																																													
28	375	376	378	379	380	381	382	383																																																																										
386	1882	387	29	389	3394	390	391	393	7259	394	395	397	398	399	400	403	404	406	105	167	218	220	221	315	355	357	362	363	366	374	388	392	396	405	411	412	413	416	424	426	427	431	437	444	447	451	454	456	458	459	462	463	466	468	469	470	471	472	473	474	476	484	487	496	497	498	499	500	501													
385	387	29	389	390	391	392	393	394	395	397	398	399	400	403	404	406																																																																		
385	386	29	389	390	391	393	394	395	397	398	399	7272	400	403	404	406	105	167	218	220	221	315	355	357	362	363	366	374	388	392	396	405	411	412	413	416	424	426	427	431	437	444	447	451	454	456	458	459	462	463	466	468	469	470	471	472	474	476	484	487	496	497	499	500	501	502	503	506	508	509	510	511										
29	389	390	391	393	394	395	396	399	402	404	405	406	105	167	218	220	221	315	355	357	362	363	366	374	385	387	392	397	398	411	412	413	416	424	426	427	431	437	444	447	451	454	458	459	463	470	471	472	474	476	484	487	496	497	499	501	502	503	506	509	510	511	513	515	516	517	518	519	520	522	525	528	534	545	546	547						
29	385	386	387	388	390	391	392																																																																											
385	386	387	388	29	389	391	392	393	394	395	397	398	105	400	403	404	405	406																																																																
385	386	387	388	29	389	390	392	393	394	395	396	397	398	105	400	402	403	404	405	406																																																														
386	29	389	390	391	8331	393	394	395	397	105	400	403	404	406	167	218	220	221	315	355	357	362	363	366	374	385	387	388	396	398	405	411	412	413	416	424	426	427	431	437	444	447	451	454	458	459	463	471	474	476	484	487	496	497	499	501																										
385	386	387	388	29	105	390	391	392	394	395	396	397	398	167	400	402	403	404	405	406	218	220	221	315	355	357	362	363	366	374	411	412	413	416	424	426	427	431	437	444	447	451	454	458	459	463	471	474	476	484	487	496	497	499	501	502	506	510	511	513	515	516	517	518	519	520	522	525	528	534	546	547	548	550	551	555	556	560	561	563	564	565
385	386	387	388	29	105	390	391	392	393	395	397	398	167	400	403	404	405	406	218	220	221	315	355	357	362	363	366	374	396	411	412	413	416	424	426	427	431	437	444	447	451	454	458	459	463	471	474	476	484	487	496	497	499	501	502	506	510	511	513	515	516	517	518	519	520	522	525	528	534	546	547	550	555	561	564	566	567	570	571	572	573	
385	386	387	388	29	105	390	391	392	393	394	396	397	398	167	400	402	403	404	405	406																																																														
6955	6956	388	29	105	6958	6959	6960	6962	391	6963	393	6964	6966	167	395	218	6969	220	6976	6977	402	404	405	406	221	315	355	357	362	363	366	374	385	387	392	394	397	398	411	412	413	416	424	426	427	431	437	444	447	451	454	458	459	463	471	474	476	484	487	496	497	499	501	502	506	510	511	513	515	516	517	518	519	520	522	525	528					
385	386	387	29	105	8006	390	391	392	393	394	395	398	167	400	403	404	406	218	220	221	315	355	357	362	363	366	374	388	396	405	411	412	413	416	424	426	427	431	437	444	447	451	454	458	459	463	471	474	476	484	487	496	497	499	501	502	506	510																								
385	386	387	29	105	390	391	393	394	395	397	167	400	403	404	406	218	220	221	315	355	357	362	363	366	374	388	392	396	405	411	412	413	416	424	426	427	431	437	444	447	451	454	458	459	463	471	474	476	484	487	496	497	499	501	502	506	510	511	513																							
105	29	385	386	387	388																																																																																																
385	386	387	29	105	390	391	392	393	394	395	397	398	167	403	404	406																																																																																					
29	30	31	32	33	34	9996																																																																																															
388	29	105	391	393	395	396	167	404	405	406																																																																																											
385	386	387	29	105	390	391	3039	392	393	394	5776	395	397	398	167	400	7916	404	406																																																																																		
385	386	387	388	29	105	390	391	392	393	394	395	396	397	398	167	400	402	403	405	406	218	220	221	315	355	357	362	363	366	374	411	412	413	416	424	426	427	431	437	444	447	451	454	458	459	463	471	474	476																																																				
388	29	105	390	391	393	394	395	396	167	402	404	406	218	220	221	315	355	357	362	363	366	374	385	387	392	397	398	411	412	413	416	424	426	427	431	437	444	447	451	454	458	459	463	471	474	476	484	487	496	497	499	501	502	506	510	511	513	515	516	517	518	519	520	522	525	528	534	546	547	550	561	564	578	599	638	640	642	649	652	664	672	673	675	682	683																
385	386	387	388	29	105	390	391	392	393	394	395	396	397	398	167	400	402	403	404	405																																																																																	
413	30	428	432																																																																																																		
410	414	30	415	417	418	422	423	424	425	426	427	428	430	431	432																																																																																						
411	412	413	414	30	415	416	417	418	419	421	422	426	427	105	429	430	432																																																																																				
408	414	30	415	417	418	422	423	424	425	426	427	105	430	431	432																																																																																						
409	412	413	414	30	415	416	417	418	419	421	422	6752	426	427	105	430	432	167	218	220	221	315	355	357	362	363	366	374	385	387	388	392	393	394	396	397	398	404	405	424	431	437	444	447	451	454	458	459	463	471	474	476	484	487	496	497	499	501	502																																										
409	411	3584	413	414	30	415	416	417	418	419	421	422	105	424	426	427	167	429	430	431	432	218	220	221	315	355	357	362	363	366	374	385	387	388	392	393	394	396	397	398	404	405	437	444	447	451	454	458	459	463	471	474	476	484	487	496	497	499	501	502	506	510	511	513	515	516	517	518	519	520	522	525	528	534	546	547	550	561	564	578	599	638	640	642	649	652															
407	409	411	412	6427	414	30	415	416	417	418	419	420	421	422	105	424	426	8358	427	167	429	430	431	432	218	220	221	315	355	357	362	363	366	374	385	387	388	392	393	394	396	397	398	404	405	437	444	447	451	454	458	459	463	471	474	476	484	487	496	497	499	501	502	506	510	511	513	515	516	517	518	519	520	522	525	528	534	546	547	550	561	564	578	599	638	640	642	649	652	664	672	673	675	682	683	684	686	687	688	689	690
408	409	410	411	412	413	30	415	416	105	418	419	421	422	167	424	425	426	427	218	429	430	431	432																																																																														
408	409	410	411	412	413	414	30	416	105	418	419	421	167	218	424	425	426	427	220	429	430	431	432																																																																																																																																											
409	411	412	413	414	30	415	105	418	419	421	167	426	427	218	429	430	432	220	221	315	355	357	362	363	366	374	385	387	388	392	393	394	396	397	398	404	405	424	431	437	444	447	451	454	458	459	463	471	474	476	484	487	496	497	499	501	502	506	510	511	513	515	516	517	518	519	520	522	525	528	534	546	547	550	561	564	578	599	638	640	642	649	652	664	672	673	675	682	684																																																																									
30	408	409	410	411	412	413																																																																																																																																																												
408	409	410	411	412	413	414	30	415	416	167	419	420	421	218	220	424	425	426	427	221	429	430	431	432																																																																																																																																										
409	411	412	413	414	30	415	416	167	418	421	218	3170	426	427	220	429	430	432																																																																																																																																																
413	30	4941	4942	167	418	421	218	432																																																																																																																																																										
409	411	412	413	414	30	415	416	167	418	419	420	218	220	221	424	426	427	315	429	430	431	432																																																																																																																																												
167	30	408	409	410	411	412	413	414																																																																																																																																																										
167	218	30	408	410																																																																																																																																																														
408	410	412	413	414	30	415	167	418	421	218	220	4912	425	426	427	221	429	430	431	432	315	355	357	362	363	366	374	385	387	388	392	393	394	396	397	398	404	405	411	416	437	444	447	451	454	458	459	463	471	474	476	484																																																																																																														
408	410	414	30	415	167	418	4045	218	220	424	426	427	221	430	431	8438	432																																																																																																																																																	
408	409	410	411	412	413	414	30	415	416	167	418	419	421	218	220	424	425	221	427	315	429	430	431	432	355	357	362	363	366	374	385	387	388	392	393	394	396	397	398	404	405	437	444	447	451	454	458	459	463	471	474	476	484	487	496	497	499	501	502	506	510	511	513	515	516	517	518	519	520	522	525	528	534	546	547	550	561	564	578	599	638	640	642	649	652	664	672	673	675	682	684	686	687	688	689	690	691	692	693	694	695	696	697	698	699	701	702	704	706																																																					
408	409	410	411	412	413	414	30	415	416	167	418	419	421	218	220	424	425	426	221	429	430	431	432	315	355	357	362	363	366	374	385	387	388	392	393	394	396	397	398	404	405	444	447	451	454	458	459	463	471	474	476	484	487	496	497	499	501	502	506	510	511	513	515	516	517	518	519	520	522	525	528	534	546	547	550	561	564	578	599	638	640	642	649	652	664	672	673	675	682	684	686	687	688	689	690	692	693	694	696	697	698	699	701	702	706	707	708	709	710	711	713	714	716	718	719	720	721	723	724	725	726	727	729	730	731	732	733	734	735	736	737	738	739	740	741	742	743	744	745	746	747	748	749	750	751	752	753	754	755	756	759	760	761	763	764	765	766	767	768	769	770	771
167	218	220	30	407	408																																																																																																																																																													
409	412	413	414	30	415	416	167	418	419	421	218	220	424	426	427	221	430	431	432																																																																																																																																															
408	409	410	411	412	413	414	30	415	416	167	418	419	421	218	220	424	425	426	427	221	429	431	432																																																																																																																																											
408	410	412	413	414	30	415	167	418	421	218	220	424	425	426	427	221	429	430	432	315	355	357	362	363	366	374	385	387	388	392	393	394	396	397	398	404	405	411	416	444	447	451	454	458	459	463	471	474	476	484	487	496	497	499	501	502	506	510	511	513	515	516	517	518	519	520	522	525	528	534	546	547	550	561	564	578	599	638	640	642	649	652	664	672	673	675	682	684	686	687	689	690	694	697	698	701	706	707	708	709	710	711	713	714	716	718	719	720	721	723	724	726	727								
407	408	409	410	411	412	413	414	30	415	416	167	418	419	420	421	218	220	424	425	426	427	221	429	430	431																																																																																																
435	436	437	438	167	440	31	442	443	444	445	446	447	448	449	218	451	220	454	456	221	458	459	315	462	463	466	468	469	470	471	472	355	474																																																																																								
441	31	453	455	460	464	465	467																																																																																																																		
433	436	437	438	167	440	31	442	443	444	445	446	447	448	449	218	451	220	454	456	221	458	459	315	462	463	466	468	469	470	471	472	355	474																																																																																								
31	433	435																																																																																																																							
433	435	167	438	218	440	31	443	445	446	448	449	220	451	221	454	456	355	458	459	357	462	463	466	468	469	470	471	472	362	474	363	366	374	385	387	388	392	393	394	396	397	398	404	405	411	412	413	416	424	426																																																																							
433	435	167	437	218	440	31	442	443	444	445	446	447	448	449	220	451	221	454	456	355	458	459	362	462	463	466	468	469	470	471	472	363	474																																																																																								
167	31																																																																																																																								
433	435	167	437	438	218	31	442	443	445	446	447	448	449	220	451	221	454	456	355	458	459	362	462	463	466	468	469	470	471	472	363	474																																																																																									
434	31	453	455	460	465	467																																																																																																																			
433	435	167	438	218	440	31	443	444	445	446	447	448	449	220	451	454	456	221	458	459	355	462	463	466	468	469	470	471	472	362	474																																																																																										
433	435	167	437	438	218	440	31	442	444	445	446	447	448	449	220	451	221	454	456	355	458	459	362	462	463	466	468	469	470	471	472	363	474																																																																																								
433	435	438	167	31	442	443	445	446	447	448	449	218	456	220	458	459	221	463	466	468	469	470	471	472	355	474	362	363	366	374	385	387	388	392	393	394	396	397	398	404	405	411	412	413	416	424	426	427	431	451	454	476	484	487	496	497	499	501	502	506	510	511	513	515	516	517	518	519	520	522	525	528	534	546	547	550	561	564	578	599	638	640	642	649	652	664	672	673	675	682	684	686	687	689	690	694	697	698	701	706	707	709	710	713	714	716	718	719	720	721	723	724	726	727	729	730	731	732	733	734	735
433	435	167	437	438	218	440	31	442	443	444	446	447	448	449	220	451	221	454	456	362	458	459	363	462	463	466	468	469	470	471	472	366	474																																																																																								
433	435	167	437	438	218	440	31	442	443	444	445	447	448	449	220	451	221	454	456	362	458	459	363	462	463	466	468	469	470	471	472	366	474																																																																																								
433	435	167	438	218	440	31	442	443	444	445	446	448	449	220	451	454	456	221	458	459	362	462	463	466	468	469	470	471	472	363	474	366	374	385	387	388	392	393	394	396	397	398	404	405	411	412	413	416	424	426	427	431	476	484	487	496	497	499	501	502	506	510	511	513	515	516	517																																					
433	435	218	437	438	220	440	31	442	443	444	445	446	447	449	221	451	362	454	456	363	458	459	366	462	463	466	468	469	470	471	472	374	474																																																																							
433	435	218	437	438	220	440	31	442	443	444	445	446	447	448	221	451	362	454	456	363	458	459	366	462	463	466	468	469	470	471	472	374	474																																																																							
220	221																																																																																																							
433	435	221	437	438	362	440	31	442	443	445	446	447	448	449	363	366	454	456	374	458	459	385	462	463	466	468	469	470	471	472	387	474	388	392	393	394	396	397	398	404	405	411	412	413	416	424	426	427	431	444	476	484	487	496	497	499	501	502	506	510	511	513	515	516	517	518	519	520	522	525	528	534	546	547	550	561	564	578	599	638	640	642	649	652	664	672	673	675	682	684	686	687	689	690	694	697	698	701	706	709	710	713		
221	362																																																																																																							
434	441	31	455	460	464	465	467																																																																																																	
433	435	221	437	438	362	440	31	442	443	445	446	447	448	449	363	451	366	456	374	458	459	385	462	463	466	468	469	470	471	472	387	474	388	392	393	394	396	397	398	404	405	411	412	413	416	424	426	427	431	444	476	484	487	496	497	499	501	502	506	510	511	513	515	516	517	518	519	520	522	525	528	534	546	547	550	561	564	578	599	638	640	642	649	652	664	672	673	675	682	684	686	687	689	690	694	697	698	701	706	709	710	713	714	716
434	441	31	453	460	464	465	467																																																																																																	
433	435	221	437	438	362	440	31	442	443	444	445	446	447	448	449	363	451	366	454	374	458	459	385	462	463	466	468	469	470	471	472	387	474																																																																							
221	362	363																																																																																																						
433	435	221	437	438	362	440	31	442	443	444	445	446	447	448	449	363	451	366	454	456	374	459	385	462	463	466	468	469	470	471	472	387	474	388	392	393	394	396	397	398	404	405	411	412	413	416	424	426	427	431	476	484	487	496	497	499																																																
433	435	221	437	438	362	440	31	442	443	444	445	446	447	448	449	363	451	366	454	456	374	458	385	462	463	466	468	469	470	471	472	387	474	388	392	393	394	396	397	398	404	405	411	412	413	416	424	426	427	431	476	484	487	496	497	499	501	502	506	510	511	513	515	516	517	518	519	520	522	525	528	534	546	547	550	564	578	599	638	640	642	649	652	664	672																			
434	441	31	453	455	464	465	467																																																																																																	
221	362	363																																																																																																						
433	435	221	437	438	362	440	31	442	443	445	446	447	448	449	363	451	366	5355	6568	4802	454	456	374	458	459	9514	385	463	466	468	469	470	471	472	387	474																																																																				
433	435	221	437	438	362	440	31	442	443	444	445	446	447	448	449	363	451	366	454	456	374	458	459	385	462	466	468	469	470	471	472	387	474	388	392	393	394	396	397	398	404	405	411	412	413	416	424	426	427	431	476	484																																									
434	31	453	455	460	465																																																																																								
434	441	31	453	455	460	464	467																																																																																						
433	435	221	437	438	362	440	31	442	443	444	445	446	447	448	449	363	451	366	454	456	374	458	459	385	462	463	468	469	470	471	472	387	474																																																												
434	441	31	453	455	460	465																																																																																							
433	435	221	437	438	362	440	31	442	443	444	445	446	447	448	449	363	451	366	454	456	374	458	459	385	462	463	466	469	470	471	472	387	474																																																												
433	435	221	437	438	362	440	31	442	443	444	445	446	447	448	449	363	451	366	454	456	374	458	459	385	462	463	466	468	470	471	472	387	474																																																												
433	435	362	437	438	363	440	31	442	443	444	445	446	447	448	449	366	451	374	454	456	385	458	459	387	462	463	466	468	469	471	472	388	474																																																												
433	435	362	437	438	363	440	31	442	443	444	445	446	447	448	449	366	451	374	454	456	385	458	459	387	462	463	466	468	2645	469	470	472	388	474	392	393	394	396	397	398	404	405	411	412	413	416	424	426	427	431	476	484	487	496	497	499	501	502	506	510	511	513	515	516	517	518	519	520	522	525	528	534	546	547	550	564	578	599	638	640	642	649	652	664	672	673	675	682	684	686	687	689	690
433	435	362	437	438	363	440	31	442	443	444	445	446	447	448	449	366	451	374	454	456	385	458	459	387	462	463	466	468	469	470	471	388	474																																																												
362	363	366	374	385																																																																																									
433	435	362	437	438	363	440	31	442	443	444	445	446	447	448	449	366	451	374	454	456	385	458	459	387	462	463	466	468	469	470	471	472	388	392	393	394	396	397	398	404	405	411	412	413	416	424	426	427	431	476	484	487	496	497	499	501	502	506	510	511	513	515	516	517	518	519	520	522	525	528	534	546																					
476	477	478	32	479	480	481	482	483	484	485	487	488	489	490	491																																																																														
475	477	478	32	479	480	481	482	483	484	485	487	488	489	490	491	362	363	366	374	385	387	388	392	393	394	396	397	398	404	405	411	412	413	416	424	426	427	431	444	447	451	454	458	459	463	471	474	496	497	499	501	502	506	510	511	513	515	516	517	518	519	520	522	525	528	534	546	547	550	564	578																						
475	4946	4947	476	4948	4949	4950	4951	4952	4953	4954	4955	4956	4957	4958	362	4960	4961	32	4962	4963	4964	479	4965	4966	4967	4968	4969	4970	4971	4972	4973	4974	4975	363	175	481	4976	4977	4978	4979	4980	4981	482	483	4982	4983	484	485	4984	4985	4986	4987	4988	4989	4990	4991	487	488	4992	4993	4994	4995	489	490	4996	4997	4999	5002	5003	491																							
32	475	476																																																																																											
475	476	477	362	32	363	481	4743	482	483	484	485	487	488	489	490	491																																																																																																																																			
362	32	475	476																																																																																																																																																
475	476	477	362	32	479	363	482	483	484	485	487	488	489	490	491																																																																																																																																				
6167	6172	475	476	477	362	6189	32	479	6198	6199	363	481	483	484	485	6207	487	488	489	6215	490	491																																																																																																																													
475	476	477	362	32	479	363	481	482	484	485	487	488	489	490	491																																																																																																																																				
475	476	477	362	32	479	363	481	482	483	485	487	488	489	490	491	366	374	385	387	388	392	393	394	396	397	398	405	411	412	413	416	424	426	427	431	444	447	451	454	458	459	463	471	474	496	497	499	501	502	506	510	511	513	515	516	517	518	519	520	522	525	528	534	546	547	550	564	578	599	638	640	642	649	652	664	672	673	675	682	684	686	687	689	690	694	697	698	701	706																																																										
475	476	477	362	32	479	363	481	482	483	484	487	488	489	490	2916	491																																																																																																																																			
32																																																																																																																																																			
475	476	477	362	32	479	363	481	482	483	484	485	488	489	490	491	366	374	385	387	388	392	393	394	396	397	398	405	411	412	413	416	426	427	431	444	447	451	454	458	459	471	474	496	497	499	501	502	506	510	511	513	515	516	517	518	519	520	522	525	528	534	546	547	550	564	578	599	638	640	642	649	652	664	672	673	675	682	684	686	687	689	690	694	697	698	701	706	709	710	713	714	716	718	720	721	723	724	726	729	730	731	732	733	734	735	737	738	739	741	742	743	744	745	746	748	750	751	752	753	754	755	756	759	760	764	765	766	767	768	769	770	771	772	773	774	775	776	777	778	779	780	781	782	783	784	785	786
475	476	477	362	4130	32	479	363	481	482	483	484	485	487	489	490	491																																																																																																																																			
475	476	477	362	32	479	363	481	482	483	484	485	487	488	490	491																																																																																																																																				
475	476	477	362	32	479	363	481	482	483	484	485	487	488	489	491																																																																																																																																				
475	476	477	362	32	479	363	481	482	483	484	485	487	488	489	490																																																																																																																																				
493	494	495	496	497	498	33	499	500	501	502	503	362	363	506	366	508	509																																																																																																																																		
33	492	494	495																																																																																																																																																
492	493	495	496	497	498	33	499	500	501	502	503	362	363	506	366	508	509																																																																																																																																		
33	492	493	494	496																																																																																																																																																					
492	362	494	495	497	498	33	499	500	501	502	503	363	366	506	374	508	509	385	387	388	392	393	394	396	397	398	405	411	412	413	416	426	427	431	444	447	451	454	458	459	471	474	476	484	487	510	511	513	515	516	517	518	519	520	522	525	528	534	546	547	550	564	578	599	638	640	642	649	652	664	672	673	675	682	684	686	687	689	690	694	697	698	701	706	709	710	713	714	716	718	721	723	724	726	729	730	732	733	734	735	737																																																				
492	362	494	363	496	498	33	499	500	501	502	503	366	374	506	385	508	509	387	388	392	393	394	396	397	398	405	411	412	413	416	426	427	431	444	447	451	454	458	459	471	474	476	484	487	510	511	513	515	516	517																																																																																																							
492	362	494	363	496	497	33	499	500	501	502	503	366	374	506	385	508	509																																																																																																																																								
492	362	494	363	496	497	498	33	517	518	500	501	502	503	366	374	506	385	508	509	387	388	392	393	394	396	397	398	405	411	412	413	416	426	427	431	444	447	451	454	458	459	471	474	476	484	487	510	511	513	515	516	519	520	522	525	528	534	546	547	550	564	578	599	638	640	642	649	652	664	672	673	675	682	684	686	687	689	690	694	697	698	701	706	709	710	713	714	716	718	721	723	724	726	729	730	732	733	734	735	737	738	739	741	742	743	744	745	746	748	750	752	753	754	755	756	759	764	766	767	768	769	770	771	772	773	774	775	777	778	779	780	781	784	786	787	788	789	790	791	792	793	794	795	796	799	801	802	803	804	805	806	807	808
492	362	494	366	496	497	498	33	499	501	502	503	374	385	506	387	508	509																																																																																																																																								
492	362	494	366	496	497	498	33	499	500	502	503	374	385	506	387	508	509	388	392	393	394	396	397	398	405	411	412	413	416	426	427	431	444	447	451	454	459	471	474	476	484	487	510	511	513	515	516	517	518	519	520	522	525	528	534	546	547	550	564	578	599	638	640	642	649	652	664	672	673	675	682	684	686	687	689	690	694	697	698	701	706	709	710	713	714	716	718	721	723	724	726	729	730	732	733	734	735	737	738	739	741	742	744	745	746	750	752	754	755	759	764	766	769																																								
492	362	494	366	496	497	498	33	499	500	501	503	374	387	506	388	508	509	393	394	396	397	398	405	411	412	413	416	426	427	431	444	447	451	454	459	471	474	476	484	487	510	511	513	515	516	517	518	519	520	522	525	528	534	546																																																																																																			
492	362	494	366	496	497	498	33	499	500	501	502	374	387	506	388	508	509																																																																																																																																								
362	366																																																																																																																																																								
362	366	374	33																																																																																																																																																						
492	362	494	366	496	497	498	33	499	500	501	502	503	374	387	388	508	509	393	394	396	397	398	405	412	413	416	426	427	431	444	447	451	454	459	471	474	476	484	487	510	511	513	515	516	517	518	519	520	522	525	528	534	546	547	550	564	578	599	638	640	642	649	652	664	672	673	675	682	684	686	687	689	690	694	697	698	701	706	709	710	713	714	716	718	721	723	724	726	729	730	732	733	734	735	737	738	741	742	745	754	755	759	766	769	770	771	772	773	774	777	778	779	780	781	784	786	787	788	789	790	791	792	793	794	795	796	799	801	808	810	811	812	813	814	815	816	817	818	819	820	821	822	823	824	826	827	828						
362	366																																																																																																																																																								
492	494	362	496	497	498	33	499	500	501	502	503	366	374	506	387	509																																																																																																																																									
492	362	494	366	496	497	498	33	499	500	501	502	503	374	387	506	388	508																																																																																																																																								
511	512	513	514	515	34	516	517	518	519	520	521	522	523	524	525	526	527	528	362	366	374	387	388	393	394	396	397	398	405	412	413	416	426	427	431	444	447	451	454	459	471	474	476	484	487	496	497	499	501	502	506	534	546	547	550	564	578	599	638	640	642	649	652	664	672	673	675	682	684	686	687	689	690	694	697	698	701																																																																												
510	512	513	514	515	34	517	518	519	520	521	522	524	525	526	527	528	362	366	374	387	388	393	394	396	398	405	412	413	416	426	427	431	444	447	451	454	459	471	474	476	484	487	496	497	499	501	502	506	516	534	546	547	550	564	578																																																																																							
510	511	513	514	515	34	517	518	519	520	521	522	524	525	526	527	528																																																																																																																														
510	511	512	514	515	34	516	517	518	519	520	521	522	523	524	525	526	527	528	362	366	374	388	393	394	396	398	405	412	413	416	426	427	431	444	447	451	454	459	471	474	476	484	487	496	497	499	501	502	506	534																																																																																												
510	511	512	513	515	34	517	518	519	520	521	522	524	525	526	527	528																																																																																																																														
510	511	512	513	514	34	516	517	518	519	520	521	522	523	524	525	526	527	528	362	366	374	388	393	394	396	405	412	413	416	426	427	431	444	447	451	454	459	471	474	476	484	487	496	497	499	501	502	506	534	546	547	550	564	578	599	638																																																																																						
510	513	515	34	517	518	519	520	521	522	523	524	525	526	527	528	362	366	374	388	393	394	396	405	412	413	416	426	427	431	444	447	451	454	459	471	474	476	484	487	496	497	499	501	502	506	511	534	546	547	550	564	578	599	638	640	642	649																																																																																					
510	511	512	513	514	515	34	516	499	518	519	520	521	522	523	524	525	526	527	528	362	366	374	388	393	394	396	405	412	413	416	426	427	431	444	447	451	454	459	471	474	476	484	487	496	497	501	502	506	534	546	547	550	564	578	599	638	640	642	649	652	664	672	673	675	682	684	686	687	689	690	694	697	698	701	706	709	710	713																																																																
510	511	512	513	514	515	34	516	499	517	519	520	521	522	523	524	525	526	527	528	362	366	374	388	393	394	396	405	412	413	416	426	427	431	444	451	454	459	471	474	476	484	487	496	501	502	506	534	546	547	550	564	578	599	638	640	642	649	652	664	672	673	675	682	684	686	687	689	690	694	697	698	701	706	709	710	713	714	716	718	721	723	724	726	729	730	732	733	734	735	737	738	741	742	745	754	755	759	766	769	770	771	773	774	778	780	781	784	786	787	788	789	790	791	792	793	794	795	796	799	801	808	810	813	816	819	820	829	830	833	834	836	837	838	839	840	841	842	843	844	845	846	847
510	511	512	513	514	515	34	516	517	518	520	521	522	523	524	525	526	527	528	362	366	374	388	393	394	396	405	412	413	416	426	427	431	444	451	454	459	471	474	476	484	487	496	499	501	502	506	534	546	547	550	564	578	599	638	640	642	649	652	664	672	673	675	682	684	686	687	689	690	694	697	698	701	706	709	710	713	714	716	718	721	723	724	726	729	730	732	733	734	735	737	738	741	742	745	754	755	759	766	769	770	771	774	778	780	781	786	787	790	791	792	793	794	795	796	799	801	808	810	813	816	819	820	829	834	836																	
510	511	512	513	514	515	34	516	517	518	519	521	522	523	524	525	526	527	528	362	366	374	388	393	394	396	405	412	413	416	426	427	431	444	451	454	459	471	474	476	484	487	496	499	501	502	506	534	546	547	550	564	578	599	638	640	642	649	652	664	672	673	675	682	684	686	687	689	690	694	697	698	701	706	709	710	713	714	716	718	721	723	724	726	729	730	732																																																								
510	511	512	513	514	515	34	516	517	518	519	520	522	523	524	525	526	527	528																																																																																																																												
510	511	512	513	514	515	34	516	517	518	519	520	521	523	524	525	526	527	528	362	366	374	388	393	394	396	405	412	413	416	426	427	431	444	451	454	459	471	474	476	484	487	496	499	501	502	506	534	546	547	550	564	578	599	638																																																																																								
510	513	515	34	516	517	518	519	520	521	522	524	525	526	3931	527	528																																																																																																																														
510	511	512	513	514	515	34	516	517	518	519	520	521	522	523	525	526	527	528																																																																																																																												
510	511	512	513	514	515	34	516	517	518	519	520	521	522	523	524	526	527	528	362	366	388	393	394	396	405	412	413	416	426	427	431	444	451	454	459	471	474	476	484	487	496	499	501	502	506	534	546	547	550	564																																																																																												
510	511	512	513	514	515	34	516	517	518	519	520	521	522	523	524	525	527	528																																																																																																																												
510	511	512	513	514	515	34	516	517	518	519	520	521	522	523	524	525	526	528																																																											
510	511	512	513	514	515	34	516	517	518	519	520	521	522	523	524	525	526	527	362	366	388	393	394	396	405	412	413	416	426	427	431	444	451	454	459	471	474	476	484	487	496	499	501	502	506	534	546	547	550	564	578	599	638	640	642	649	652	664	672	673	675	682	684	686	687	689	690	694	697	698	701	706	709				
530	531	532	533	534	535	536	538	35	544	545	4359	546	547	548	549	550	551	552	553	554	555	556	558	559	560	561	562	563	564	565	566	567	568	569	570	571	572	573																																							
529	531	532	533	534	535	536	538	35	544	545	4359	546	547	548	549	550	551	552	553	554	555	556	558	559	560	561	562	563	564	565	566	567	568	569	570	571	572	573																																							
529	530	532	533	534	362	536	538	35	544	545	4359	546	547	548	549	550	551	552	553	554	555	556	558	559	560	561	562	563	564	565	566	567	568	569	570	571	572	573																																							
529	530	531	533	534	362	536	538	35	544	545	4359	546	547	548	549	550	551	552	553	554	555	556	558	559	560	561	562	563	564	565	566	567	568	569	570	571	572	573																																							
529	530	531	532	534	362	536	538	539	35	544	545	4359	546	547	548	549	550	551	552	553	554	555	556	366	559	560	561	562	563	564	565	566	567	568	569	570	571	572	573																																						
529	530	531	532	533	538	35	544	545	546	547	548	549	550	551	552	553	554	555	556	362	560	561	562	563	564	565	566	567	568	569	570	571	572	573	366	388	393	394	405	412	413	416	426	427	431	444	451	454	459	471	474	476	484	487	496	499	501	502	506	510	511	513	515	516	517	518	519	520	522	525	528	578	599	638	640	642	649
35	529	530																																																																											
529	530	531	532	533	362	35	4065	545	4359	547	548	551	555	556	559	560	563	565	566	567	570	571	572	573																																																					
35																																																																													
529	530	531	532	533	534	35	544	545	546	547	548	549	550	551	552	553	554	555	5647	556	362	560	561	562	563	564	565	566	567	568	569	570	571	572	573																																										
533	35	545	551	556	560	561	571																																																																						
362	656	541	35																																																																										
540	35																																																																												
4122	4039	543	35	4980	7805																																																																								
3270	3271	542	35	7805																																																																																																																																																																										
529	530	531	532	533	534	6665	538	35	545	546	547	548	549	550	551	552	553	555	556	362	560	561	562	563	565	566	567	6221	568	569	570	571	572																																																																																																																																													
529	530	531	532	533	534	362	536	538	539	35	544	546	547	548	549	550	551	552	553	554	555	556	366	388	560	561	562	563	564	565	566	567	568	569	570	571	572	573																																																																																																																																								
529	530	531	532	533	534	538	35	544	545	547	548	549	550	551	552	553	554	555	556	362	560	561	562	563	564	565	566	567	568	569	570	571	572	573	366	388	393	394	405	412	413	416	426	427	431	444	451	454	459	471	474	476	484	487	496	499	501	502	506	510	511	515	516	517	518	519	520	522	525	528	578	599	638	640	642	649	652	664	672	673	675	682	684	686	687	689	690	694	697																																																																																					
529	530	531	532	533	534	362	536	538	35	544	545	4359	546	548	549	550	551	552	553	554	555	556	366	388	560	561	562	563	564	565	566	567	568	569	570	571	572	573	393	394	405	412	413	416	426	427	431	444	451	454	459	471	476	484	487	496	499	501	506	510	511	515	516	517	518	519	520	522	525	528	578	599	638	640																																																																																																				
529	530	531	532	533	534	362	536	538	35	544	545	4359	546	547	549	550	551	552	553	554	555	556	366	393	560	561	562	563	564	565	566	567	568	569	570	571	572	573																																																																																																																																								
529	530	531	532	533	534	538	35	544	545	546	547	548	550	551	552	553	554	555	556	9614	362	560	561	562	563	564	565	566	567	568	569	570	571	572	573																																																																																																																																											
529	530	531	532	533	534	538	35	544	545	546	547	548	549	551	552	553	554	555	556	362	560	561	562	563	564	565	566	567	568	569	570	571	572	573	366	393	394	405	412	413	416	426	427	431	444	451	454	459	471	476	484	487	496	499	501	506	510	511	515	516	517	518	519	520	522	525	528	578	599	638	640	642	649	652	664	672	673	675	682	684	686	687	689	690	694	697	698	701	706	709	710	713	714	716	718	721	723	724	726	729	730	732	733	734	735	737	738	741	742	745	754	755	759	766	769	770	771	774	778	780	781	786	787	790	791	792	793	794	799	801	808	810	813	816	819	820	829	834	837	839	840	841	842	843	844	845	846	847	848	850	851	852	853	854	855	856	857	858	859	860	861	862	863	864	865	868	869	871	872	875	876	878	879	880
529	530	531	532	533	5091	534	362	536	538	539	35	544	545	546	547	548	549	550	3255	4450	4451	754	552	553	554	555	556	366	393	560	561	562	563	564	565	566	567	568	569	570	571	572	573																																																																																																																																			
529	530	531	532	533	534	538	35	544	545	546	547	548	549	550	551	553	554	555	556	362	560	561	562	563	564	565	566	567	568	569	570	571	572	573																																																																																																																																												
529	530	531	532	533	534	538	35	544	545	546	547	548	549	550	551	552	554	555	556	362	560	561	562	563	564	565	566	567	568	569	570	571	572	573																																																																																																																																												
529	530	531	532	533	534	538	35	545	546	547	548	549	550	551	552	553	555	556	4589	362	560	561	562	563	565	566	567	568	569	570	571	572	573																																																																																																																																													
529	530	531	532	533	534	362	536	538	35	544	545	4359	546	547	548	549	550	551	552	553	366	554	556	393	394	560	561	562	563	564	565	566	567	568	569	570	571	572	573																																																																																																																																							
529	530	531	532	533	534	362	536	538	539	35	544	545	546	547	548	549	550	551	552	553	554	555	366	393	560	561	562	563	564	565	566	567	568	569	570	571	572	573																																																																																																																																								
35																																																																																																																																																																														
35	529	530	531	532																																																																																																																																																																										
362	35	529	530	531	532	533	536																																																																					
529	530	531	532	533	534	362	536	538	539	35	544	545	546	547	548	549	550	551	552	553	554	555	556	366	393	561	562	563	564	565	566	567	568	569	570	571	572	573																																						
529	530	531	532	533	534	538	539	35	544	545	546	547	548	549	550	551	552	553	554	555	556	362	560	562	563	564	565	566	567	568	569	570	571	572	573	366	393	394	405	412	413	416	426	427	431	444	451	454																												
529	530	531	532	533	534	538	35	544	545	546	547	548	549	550	551	552	553	554	555	556	362	560	561	563	564	565	566	2176	567	568	569	570	571	572	573																																									
529	530	531	532	533	534	362	536	538	35	544	545	4359	546	547	548	549	550	551	552	553	554	555	556	366	393	560	561	562	564	565	566	567	568	569	570	571	572	573																																						
529	1965	530	531	532	533	534	538	35	545	546	547	548	549	550	551	552	553	555	556	362	560	561	562	563	565	566	567	568	569	570	571	572	366	393	394	405	412	413	416	426	427	431	444	451	454	459	471	476	484	487	496	499	501	506	510	511	515	516	517	518	519	520	522	525	528	578	599	638	640	642	649	652	664	672	673	675
529	530	531	532	533	534	362	536	538	35	544	545	4359	546	547	548	549	550	551	552	553	554	555	556	366	393	560	561	562	563	564	566	567	568	569	570	571	572	573																																						
529	530	531	532	533	534	362	536	538	35	544	545	4359	546	547	548	549	550	551	552	553	554	555	556	366	394	560	561	562	563	564	565	567	568	569	570	571	572	573																																						
529	530	531	532	533	534	362	536	538	35	544	545	4359	546	547	548	549	550	551	552	553	554	555	556	366	394	560	561	562	5550	563	564	565	566	568	569	570	571	572	573																																					
529	530	531	532	533	534	538	35	544	545	546	547	548	549	550	551	552	553	554	555	556	362	560	561	4284	562	563	564	565	566	567	569	570	571	572	573																																									
529	530	531	532	533	534	538	35	544	545	546	547	548	549	550	551	552	553	554	555	556	362	560	561	562	563	564	565	566	567	568	570	571	572	573																																										
529	530	531	532	533	534	362	536	538	35	544	545	4359	546	547	548	549	550	551	552	553	554	555	556	366	394	560	561	562	563	564	565	566	567	568	569	571	572	573																																						
529	530	531	532	533	534	362	536	538	539	35	544	545	546	547	548	549	550	551	552	553	554	555	556	366	394	560	561	562	563	564	565	566	567	568	569	570	572	573																																						
529	530	531	532	533	534	362	536	538	35	544	545	4359	546	547	548	549	550	551	552	553	554	555	556	366	394	560	561	562	563	564	565	566	567	568	569	570	571	573																																						
529	530	531	532	533	534	362	536	538	35	545	546	547	548	549	550	551	552	553	554	555	556	366	394	560	561	562	563	565	566	567	568	569	570	571	572																																									
575	576	577	578	579	580	581	582	583	584	585	586	587	588	589	590	591	592	593	594	595	596	597	598	599	600	601	36	602	603	605	606	607	608	609	610	611	612	613	614	615	616	617	618	619	620	621	622	623	624	625	626	627	628	629	630	631	632	633	634	643	644															
574	576	579	581	582	583	584	585	586	587	588	589	590	591	592	593	594	595	596	597	598	600	36	602	603	605	606	607	608	609	610	611	612	613	614	615	616	617	618	619	620	621	622	623	624	625	626	627	628	629	630	631	632	633	634	643	644															
574	575	577	578	579	580	581	582	583	584	585	586	587	588	589	590	591	592	593	594	595	596	597	598	599	600	601	36	602	603	605	606	607	608	609	610	611	612	613	614	615	616	617	618	619	620	621	622	623	624	625	626	627	628	629	630	631	632	633	634	636	643	644									
574	576	578	579	580	581	582	584	585	586	587	588	590	595	596	599	600	601	36	602	603	608	609	610	611	612	613	614	615	616	617	618	619	621	622	623	628	629	630	631																																
574	576	577	579	580	584	585	586	590	595	596	599	600	601	36	602	603	613	615	616	617	621	622	623	630	631	362	366	405	412	413	416	426	427	431	444	451	454	459	471	476	484	487	496	499	501	506	510	511	515	516	517	518	519	520	522	528	534	546	547	550	564	638	640	642	649	652	664	673	675	682	684
574	575	576	577	578	580	581	582	583	584	585	586	587	588	589	590	591	592	593	594	595	596	597	598	599	600	601	36	602	603	605	606	607	608	609	610	611	612	613	614	615	616	617	618	619	620	621	622	623	9743	624	625	626	627	628	629	630	631	632	633	634	643	644									
574	576	577	578	579	584	585	586	590	595	596	599	600	601	36	602	603	610	611	612	613	615	616	617	621	622	623	630	631	636																																										
574	575	576	577	579	582	583	584	585	586	587	588	589	590	591	592	593	594	595	596	597	598	599	600	36	602	603	605	606	607	608	609	610	611	612	613	614	615	616	617	618	619	620	621	622	623	624	625	626	627	628	629	630	631	632	633	634	643	644													
574	575	576	577	579	581	583	584	585	586	587	588	589	590	591	592	593	594	595	596	597	598	599	600	36	602	603	605	606	607	608	609	610	611	612	613	614	615	616	617	618	619	620	621	622	623	624	625	626	627	628	629	630	631	632	633	634	643	644													
574	575	576	579	581	582	584	585	586	587	588	589	590	591	592	593	594	595	596	597	598	600	36	602	603	605	606	607	608	609	610	611	612	613	614	615	616	617	618	619	620	621	622	623	624	625	626	627	630	631	632	633	634	643	644																	
574	575	576	577	578	579	580	581	582	583	585	586	587	588	589	590	591	592	593	594	595	596	597	598	599	600	601	36	602	603	605	606	607	608	609	610	611	612	613	614	615	616	617	618	619	620	621	622	623	624	625	626	627	628	629	630	631	632	633	634	636	643	644									
574	575	576	577	578	579	580	581	582	583	584	586	587	588	589	590	591	592	593	594	595	596	597	598	599	600	601	36	602	603	605	606	607	608	609	610	611	612	613	614	615	616	617	618	619	620	621	622	623	624	625	626	627	628	629	630	631	632	633	634	636	643	644									
574	575	576	577	578	579	580	581	582	583	584	585	587	588	589	590	591	592	593	594	595	596	597	598	599	600	601	36	602	603	605	606	607	608	609	610	611	612	613	614	615	616	617	618	619	620	621	622	623	624	625	626	627	628	629	630	631	632	633	634	2997	643	644									
574	575	576	577	579	581	582	583	584	585	586	588	589	590	591	592	593	594	595	596	597	598	600	36	602	603	605	606	607	608	609	610	611	612	613	614	615	616	617	618	619	620	621	622	623	624	625	626	627	628	629	630	631	632	633	634	643	644														
574	575	576	577	579	581	582	583	584	585	586	587	589	590	591	592	593	594	595	596	597	598	600	36	602	603	605	606	607	608	609	610	611	612	613	614	615	616	617	618	619	620	621	622	623	624	625	626	627	628	629	630	631	632	633	634	643	644														
574	575	576	579	581	582	583	584	585	586	587	588	590	591	592	593	594	595	596	597	598	600	36	602	603	605	606	607	608	609	610	611	612	613	614	615	616	617	618	619	620	621	622	623	624	625	626	627	630	631	632	633	634	643	644																	
574	575	576	577	578	579	580	581	582	583	584	585	586	587	588	589	591	592	593	594	595	596	597	598	599	600	601	36	602	603	605	606	607	608	609	610	611	612	613	614	615	616	617	618	619	620	621	622	623	624	625	626	627	628	629	630	631	632	633	634	643	644										
574	575	576	579	581	582	583	584	585	586	587	588	589	590	592	593	594	595	596	597	598	600	36	602	603	605	606	607	608	609	610	611	612	613	614	615	616	617	618	619	620	621	622	623	624	625	626	627	630	631	632	633	634	643	644																							
574	575	576	579	581	582	583	584	585	586	587	588	589	590	591	593	594	595	596	597	598	600	36	602	603	605	606	607	608	609	610	611	612	613	614	615	616	617	618	619	620	621	622	623	624	625	626	627	630	631	632	633	634	643	644																							
574	575	576	579	581	582	583	584	585	586	587	588	589	590	591	592	594	595	596	597	598	600	36	602	603	605	606	607	608	609	610	611	612	613	614	615	616	617	618	619	620	621	622	623	624	625	626	627	630	631	632	633	634	643	644																							
574	575	576	579	581	582	583	584	585	586	587	588	589	590	591	592	593	595	596	597	598	600	36	602	603	605	606	607	608	609	610	611	612	613	614	615	616	617	618	619	620	621	622	623	624	625	626	627	630	631	632	633	634	643	644																							
574	575	576	577	578	579	580	581	582	583	584	585	586	587	588	589	590	591	592	593	594	596	597	598	599	600	601	36	602	603	605	606	607	608	609	610	611	612	613	614	615	616	617	618	619	620	621	622	623	624	625	626	627	628	629	630	631	632	633	634	636	643	644															
574	575	576	577	578	579	580	581	582	583	584	585	586	587	588	589	590	591	592	593	594	595	597	598	599	600	601	36	602	603	605	606	607	608	609	610	611	612	613	614	615	616	617	618	619	620	621	622	623	624	625	626	627	628	629	630	631	632	633	634	636	6110	643	644														
574	575	576	579	581	582	583	584	585	586	587	588	589	590	591	592	593	594	595	596	598	600	36	602	603	605	606	607	608	609	610	611	612	613	614	615	616	617	618	619	620	621	622	623	624	625	626	627	630	631	632	633	634	643	644																							
574	575	576	579	581	582	583	584	585	586	587	588	589	590	591	592	593	594	595	596	597	600	36	602	603	605	606	607	608	609	610	611	612	613	614	1887	615	616	617	618	619	620	621	622	623	624	625	626	627	630	631	632	633	634	643	644																						
574	576	577	578	579	580	581	582	584	585	586	590	595	596	600	601	36	602	603	610	611	612	613	615	616	617	618	619	621	622	623	628	629	630	631	636	362	366	405	412	413	416	426	427	431	444	451	454	459	471	484	487	496	499	501	506	510	515	516	517	518	519	520	522	528	534	546	547	550	564	638	642	649	652	664	673	675	682
574	575	576	577	578	579	580	581	582	583	584	585	586	587	588	589	590	591	592	593	594	595	596	597	598	599	601	36	602	603	605	606	607	608	609	610	611	612	613	614	615	616	617	618	619	620	621	622	623	624	625	626	627	628	629	630	631	632	633	634	636	643	644															
574	576	577	578	579	580	584	585	586	590	595	596	599	600	36	602	603	610	611	612	613	615	616	617	4857	621	622	623	630	631																																																
574	575	576	577	578	579	580	581	582	583	584	585	586	587	588	589	590	591	592	593	594	595	596	597	598	599	600	601	36	603	604	605	606	607	608	609	610	611	612	613	614	615	616	617	618	619	620	621	622	623	624	625	626	627	628	629	630	631	632	633	634	636	643	644														
574	575	576	577	578	579	580	581	582	583	584	585	586	587	588	589	590	591	592	593	594	595	596	597	598	599	600	601	36	602	604	605	606	607	608	609	610	611	612	613	614	615	616	617	618	619	620	621	622	623	624	625	626	627	628	629	630	631	632	633	634	636	643	644														
36	602	603																																																																											
574	575	576	579	581	582	583	584	585	586	587	588	589	590	591	592	593	594	595	596	597	598	600	36	602	603	606	607	608	609	610	611	612	613	614	615	616	617	618	619	620	621	622	623	624	625	626	627	630	631	632	633	634	643	644																							
574	575	576	579	581	582	583	584	585	586	587	588	589	590	591	592	593	594	595	596	597	598	600	36	602	603	605	607	608	609	610	611	612	613	614	615	616	617	618	619	620	621	622	623	624	625	626	627	630	631	632	633	634	643	644																							
574	575	576	579	581	582	583	584	585	586	587	588	589	590	591	592	593	594	595	596	597	598	600	36	602	603	605	606	608	609	610	611	612	613	614	615	616	617	618	619	620	621	622	623	624	625	626	627	628	629	630	631	632	633	634	643	644							
574	575	576	577	579	581	582	583	584	585	586	587	588	589	590	591	592	593	594	595	596	597	598	600	36	602	603	605	606	607	609	610	611	612	613	614	615	616	617	618	619	620	621	622	623	624	625	626	627	628	629	630	631	632	633	634	643	644						
574	575	576	577	579	581	582	583	584	585	586	587	588	589	590	591	592	593	594	595	596	597	598	600	36	602	603	605	606	607	608	610	611	612	613	614	615	616	617	618	619	620	621	622	623	624	625	626	627	628	629	630	631	632	633	634	643	644						
574	575	576	577	579	580	581	582	583	584	585	586	587	588	589	590	591	592	593	594	595	596	597	598	599	600	601	36	602	603	605	606	607	608	609	611	612	613	614	615	616	617	618	619	620	621	622	623	624	625	626	627	628	629	630	631	632	633	634	643	644			
574	575	576	577	579	580	581	582	583	584	585	586	587	588	589	590	591	592	593	594	595	596	597	598	599	600	601	36	602	603	605	606	607	608	609	610	612	613	614	615	616	617	618	619	620	621	622	623	624	625	626	627	628	629	630	631	632	633	634	643	644			
574	575	576	577	579	580	581	582	583	584	585	586	587	588	589	590	591	592	593	594	595	596	597	598	599	600	601	36	602	603	605	606	607	608	609	610	611	613	614	615	616	617	618	619	620	621	622	623	624	625	626	627	628	629	630	631	632	633	634	643	644			
574	575	576	577	578	579	580	581	582	583	584	585	586	587	588	589	590	591	592	593	594	595	596	597	598	599	600	601	36	602	603	605	606	607	608	609	610	611	612	614	615	616	617	618	619	620	621	622	623	624	625	626	627	628	629	630	631	632	633	634	643	644		
574	575	576	577	579	581	582	583	584	585	586	587	588	589	590	591	592	593	594	595	596	597	598	600	36	602	603	605	606	607	608	609	610	611	612	613	615	616	617	618	619	620	621	622	623	624	625	626	627	628	629	630	631	632	633	634	643	644						
574	575	576	577	578	579	580	581	582	583	584	585	586	587	588	589	590	591	592	593	594	595	596	597	598	599	600	601	36	602	603	605	606	607	608	609	610	611	612	613	614	616	617	618	619	620	621	622	623	624	625	626	627	628	629	630	631	632	633	634	636	643	644	
574	575	576	577	578	579	580	581	582	583	584	585	586	587	588	589	590	591	592	593	594	595	596	597	598	599	600	601	36	602	603	605	606	607	608	609	610	611	612	613	614	615	617	618	619	620	621	622	623	624	625	626	627	628	629	630	631	632	633	634	643	644		
574	575	576	577	578	579	580	581	582	583	584	585	586	587	588	589	590	591	592	593	594	595	596	597	598	599	600	601	36	602	603	605	606	607	608	609	610	611	612	613	614	615	616	618	619	620	621	622	623	624	625	626	627	628	629	630	631	632	633	634	643	644		
574	575	576	577	579	581	582	583	584	585	586	587	588	589	590	591	592	593	594	595	596	597	598	599	600	36	602	603	605	606	607	608	609	610	611	612	613	614	615	616	617	619	620	621	622	623	624	625	626	627	628	629	630	631	632	633	634	643	644					
574	575	576	577	579	581	582	583	584	585	586	587	588	589	590	591	592	593	594	595	596	597	598	599	600	36	602	603	605	606	607	608	609	610	611	612	613	614	615	616	617	618	2949	620	621	622	623	624	625	626	627	628	629	630	631	632	633	634	9130	643	644			
574	575	576	579	581	582	583	584	585	586	587	588	589	590	591	592	593	594	595	596	597	598	600	36	602	603	605	606	607	608	609	610	611	612	613	614	615	616	617	618	619	621	622	623	624	625	626	627	630	631	632	633	634	643	644									
574	575	576	577	578	579	580	581	582	583	584	585	586	587	588	589	590	591	592	593	594	595	596	597	598	599	600	601	36	602	603	605	606	607	608	609	610	611	612	613	614	615	616	617	618	619	620	5857	622	623	624	625	626	627	628	629	630	631	632	633	634	9318	643	644
574	575	576	577	578	579	580	581	582	583	584	585	586	587	588	589	590	591	592	593	594	595	596	597	598	599	600	601	36	602	603	605	606	607	608	609	610	611	612	613	614	615	616	617	618	619	620	621	623	624	625	626	627	628	629	630	631	632	633	634	643	644		
574	575	576	577	578	579	580	581	582	583	584	585	586	587	588	589	590	591	592	593	594	595	596	597	598	599	600	601	36	602	603	605	606	607	608	609	610	611	612	613	614	615	616	617	618	619	620	621	622	624	625	626	627	628	629	630	631	632	633	634	643	644																																			
574	575	576	579	581	582	583	584	585	586	587	588	589	590	591	592	593	594	595	596	597	598	600	36	602	603	605	606	607	608	609	610	611	612	613	614	615	616	617	618	619	620	621	622	623	625	626	627	628	629	630	631	632	633	634	8754	643	644																																							
574	575	576	579	581	582	583	584	585	586	587	588	589	590	591	592	593	594	595	596	597	598	600	36	602	603	605	606	607	608	609	610	611	612	613	614	615	616	617	618	619	620	621	622	623	624	626	627	630	631	632	633	634	643	644																																										
574	575	576	579	581	582	583	584	585	586	587	588	589	590	591	592	593	594	595	596	597	598	600	36	602	603	605	606	607	608	609	610	611	612	613	614	615	616	617	618	619	620	621	622	623	624	625	627	630	631	632	633	634	643	644																																										
574	575	576	579	581	582	583	584	585	586	587	588	589	590	591	592	593	594	595	596	597	598	600	36	602	603	605	606	607	608	609	610	611	612	613	614	615	616	617	618	619	620	621	622	623	624	625	626	630	631	632	633	634	643	644																																										
574	575	576	577	579	581	582	584	585	586	587	588	590	595	596	599	600	36	602	603	607	608	609	610	611	612	613	614	615	616	617	618	619	621	622	623	624	629	630	631	634																																																								
574	575	576	577	579	581	582	584	585	586	587	588	590	595	596	599	600	36	602	603	607	608	609	610	611	612	613	614	615	616	617	618	619	621	622	623	624	628	630	631	634																																																								
574	575	576	577	578	579	580	581	582	583	584	585	586	587	588	589	590	591	592	593	594	595	596	597	598	599	600	601	36	602	603	605	606	607	608	609	610	611	612	613	614	615	616	617	618	619	620	621	622	623	624	625	626	627	628	629	631	632	633	634	643	644																																			
574	575	576	577	578	579	580	581	582	583	584	585	586	587	588	589	590	591	592	593	594	595	596	597	598	599	600	601	36	602	603	605	606	607	608	609	610	611	612	613	614	615	616	617	618	619	620	621	622	623	624	625	626	627	628	629	630	632	633	634	636	643	644																																		
574	575	576	579	581	582	583	584	585	586	587	588	589	590	591	592	593	594	595	596	597	598	600	36	602	603	605	606	607	608	609	610	611	612	613	614	615	616	617	618	619	620	621	622	623	624	625	626	627	630	631	633	634	643	644																																										
574	575	576	579	581	582	583	584	585	586	587	588	589	590	591	592	593	594	595	596	597	598	600	36	602	603	605	606	607	608	609	610	611	612	613	614	615	616	617	618	619	620	621	622	623	624	625	626	627	630	631	632	634	643	644																																										
574	575	576	579	581	582	583	584	585	586	587	588	589	590	591	592	593	594	595	596	597	598	600	36	602	603	605	606	607	608	609	610	611	612	613	614	615	616	617	618	619	620	621	622	623	624	625	626	627	628	629	630	631	632	633	643	644																																								
36	37	38	39	40	42	932	45	46	47	49	53	637	55	56	638	57	59	60	639	640	62	64	66	641	67	68	944	946	69	71																																																																		
576	580	584	585	595	596	599	600	36	602	603	615	631																																																																																				
36	37	38	39	40	42	45	46	47	48	49	53	635	55	56	638	57	4586	59	60	639	640	62	64	65	66	641	67	68	69	70	71																																																																	
36	37	38	39	40	42	45	46	47	48	49	53	635	637	55	56	57	59	60	639	640	62	64	66	641	67	68	69	70	71	362	366	405	412	413	416	426	427	431	444	451	454	459	471	484	487	496	499	501	506	510	515	516	517	518	519	520	522	528	534	546	547	550	564	578	599	642	649	652	664	675	682	684	686	687	689	690	694	697	698	701	706	709	710	713	714	716	718	721	723	724	726	729	730	732	733	734
36	37	38	39	40	42	45	948	46	47	49	53	635	637	55	56	638	57	60	640	62	64	66	641	67	68	69	71																																																																																
36	37	38	39	40	42	45	46	47	48	49	53	635	637	55	56	638	57	59	60	639	62	64	65	66	641	67	68	69	70	71	362	366	405	412	413	416	426	427	431	444	451	454	459	471	484	487	496	499	501	506	510	516	517	518	519	520	528	534	546	547	550	564	578																																												
36	37	38	39	40	42	45	46	47	48	49	53	635	637	55	56	638	57	59	60	639	640	62	64	65	66	67	68	69	70	71																																																																													
36	37	38	39	40	41	42	43	45	48	51	52	53	55	56	57	58	60	61	62	63	362	64	65	66	67	68	69	71	366	405	412	413	416	426	427	431	444	451	454	459	471	484	487	496	499	501	506	510	516	517	518	519	520	528	534	546	550	564	578	599	638	649	652	664	675	682	684	686	687	689	690	694	697	698	701	706	709	710	713	714	716	718	721	723	724	726	729	730	732	733	734	735	737	738	741	742	745	754	755	759	766	769	770	771	774	778	780
574	575	576	579	581	582	583	584	585	586	587	588	589	590	591	592	593	594	595	596	597	598	600	36	602	603	605	606	607	608	609	610	611	612	613	614	615	616	617	618	619	620	621	622	623	624	625	626	627	630	631	632	633	634	644																																																					
574	575	576	579	581	582	583	584	585	586	587	588	589	590	591	592	593	594	595	596	597	598	600	36	602	603	605	606	607	608	609	610	611	612	613	614	615	616	617	618	619	620	621	622	623	624	625	626	627	630	631	632	633	634	643																																																					
37	646	647																																																																																																									
645	37	647																																																																																																									
645	37	646																																																																																																									
649	38	651	652	653	654	656	657	362	659	661	662	663	665																																																																																														
648	38	651	652	653	654	656	657	362	659	661	662	663	665	366	405	412	413	416	426	427	431	444	451	454	459	471	484	487	496	499	501	506	510	516	517	518	519	520	528	534	546	550	564	578	599	638	642	664	675	682	684	686	687	689	690	694	697	698	701	706	709	710	713	714	716	718	721	723	724	726	729	730	732	733	734	735	737	738																													
38	39																																																																																																										
648	649	38	652	653	654	656	657	362	659	661	662	663	665																																																																																														
648	649	38	651	653	654	656	657	362	659	661	662	663	665	366	405	412	413	416	426	427	431	444	451	454	459	471	484	487	496	499	501	506	510	517	518	519	520	528	546	550	564	578	599	638	642	664	675	682	684	686	687	689	690	694	697	698	701	706	710	713	714	716	718	721	723	724	726	729	730	732	733	734	735	737																																	
648	649	38	651	652	654	656	657	362	659	661	662	663	665																																																																																														
648	649	38	651	652	653	1601	656	2735	657	362	659	661	662	663	665																																																																																												
38	39	40	48	51	53	57	60	63	362	664	65	66	666	67	68	69	71																																																									
648	649	38	7587	7588	651	652	653	654	362	540	657	366	659	5129	661	662	663	665																																																								
648	649	38	651	652	653	654	656	362	659	661	662	663	665																																																													
38																																																																										
648	649	38	651	652	653	654	656	657	362	661	662	663	665																																																													
38	39	40	42																																																																							
648	649	38	651	652	653	654	656	657	362	659	662	663	665																																																													
648	649	38	651	652	653	654	656	657	362	659	661	663	665																																																													
648	649	38	651	652	653	654	656	657	362	659	661	662	665																																																													
38	39	40	48	51	655	53	57	60	63	362	65	66	666	67	68	69	71	366	405	413	416	426	427	431	444	451	454	459	471	484	487	496	499	501	506	510	517	518	519	520	528	546	550	564	578	599	638	642	649	652	675	682	684	686	687	689	690	694	697	698	701	706	710	713	714	716	718	721	723	724	726	729	730	732
648	649	38	651	652	653	654	656	657	362	659	661	662	663																																																													
38	39	40	48	51	655	53	57	60	362	664	65	68	71																																																													
40	668																																																																									
667	40																																																																									
672	680	681	688	41	701	707	713	719	720	721	725	732	739	741	744	745	746	750	752	764	773	774	775	780	784	362	794	795	796																																													
676	677	679	682	683	686	687	41	702	706	711	716	724	742	747	362	770	772	778	779	781	793																																																					
673	674	678	685	41	705	710	712	714	723	733	749	755	757	766	776	782	783	786																																																																																																																																				
669	680	681	688	41	701	704	707	713	719	720	721	725	732	739	741	744	745	746	750	752	764	773	774	775	780	784	362	794	795	796	366	405	413	416	426	427	431	444	451	454	459	471	484	487	496	499	501	506	510	517	518	519	520	528	546	550	564																																																																																													
671	674	678	685	41	705	710	712	714	723	733	749	755	757	766	776	782	783	786	362	366	405	413	416	426	427	431	444	451	454	471	484	487	496	499	501	506	510	517	518	519	520	528	546	550	564	578	599																																																																																																							
671	673	678	685	41	705	710	712	714	723	733	749	755	757	766	776	782	783	786																																																																																																																																				
684	41	694	695	696	708	709	718	726	734	738	743	753	756	758	763	765	767	768	769	771	777	787	788	789	790	791	792	362	366	405	413	416	426	427	431	444	451	454	471	484	487	496	499	501	506	510	517	518	519	520	528	546	550	564	578	599	638	642	649	652	664	682	686	687	689	690																																																																																				
670	677	679	682	683	686	687	41	702	706	711	716	724	742	362	366	770	772	778	779	781	793																																																																																																																																	
41	670	676	679																																																																																																																																																			
671	673	674	685	41	705	710	712	714	723	733	749	755	757	766	776	782	783	786																																																																																																																																				
670	676	677	682	683	686	687	41	702	706	711	716	724	742	362	366	770	772	778	779	781	793																																																																																																																																	
669	672	681	688	41	701	707	713	719	720	721	362	732	739	741	744	745	746	750	752	764	773	774	775	780	784	366	794	795	796																																																																																																																									
41	669	672	680																																																																																																																																																			
670	676	362	679	683	686	687	41	702	706	711	716	724	742	366	405	770	772	778	779	781	793	413	416	426	427	431	444	451	454	471	484	487	496	499	501	506	510	517	518	519	520	528	546	550	578	599	638	642	649	652	664	675	684	689																																																																																																
670	676	362	679	682	686	687	41	702	706	711	716	724	742	405	413	770	772	778	779	781	793																																																																																																																																	
675	41	695	696	708	709	718	726	734	738	743	753	756	758	763	765	767	768	769	771	2788	777	787	788	789	790	791	792	362	413	416	426	427	431	444	451	454	471	484	487	496	499	501	506	510	517	518	519	520	528	546	550	578	638	642	649	652	664	682	686	687	689	690	694	697	698	701	706	710	713	714	716	721	723	724	729	730	732	733	735	737	741	742	745	754	755	759	766	770	774	778	780	781	786	793	794	799	801	808	810	813	816	819	820	829	834	837	839	840	841	842	843	844	845	846	847	848	850	851	852	854	855	856	857	859	860	862	863	864	865	868	876	878	879	880	881	882	883	884	885	886	887	890	891	892	893	894	895	896	897	898
671	673	674	678	41	705	710	712	714	723	733	749	755	362	766	776	782	783	786																																																																																																																																				
670	676	362	679	682	683	687	41	702	706	711	716	724	742	413	426	770	772	778	779	781	793	427	431	444	451	454	471	484	487	496	499	501	506	510	517	518	519	520	528	546	550	638	642	649	652	664	675	684	689	690	694	697	698	701	710	713	714	718	721	723	726	729	730	732	733	734	735	737	738	741	745	754	755	759	766	769	771	774	780	786	787	790	791	792	794	799	801	808	810	813	816	819	820	829	834	837	841	842	843	844	846	847	848	850	851	852	854	856	857	859	860	862	863	864	865	876																																		
670	676	362	679	682	683	686	41	702	706	711	716	724	742	413	426	770	772	778	779	781	793	427	431	444	451	454	471	484	487	496	499	501	506	510	517	518	519	520	528	546	550	638	642	649	652	664	675	684	689	690	694	697	698	701																																																														
669	672	680	362	41	8104	701	704	707	713	719	720	721	413	732	739	741	744	745	746	750	752	764	773	774	426	780	784	427	794	795	796																																																																																					
690	691	692	693	41	697	698	699	722	727	362	729	730	731	735	736	737	740	748	754	759	760	761	413	426	427	431	444	451	454	471	484	487	496	499	501	506	510	517	518	519	520	528	546	550	638	642	649	652	664	675	682	684	686	687	694	701	706	710																																																										
689	691	692	693	41	697	698	699	722	727	362	729	730	731	735	736	737	740	748	754	759	760	761	413	426	427	431	444	451	454	471	484	487	496	499	501	506	510	517	518	519	520	528	546	550	638	642	649	652	664	675	684	686	687	694	706	710	713	714	716	718	721	723	724	726	732	733	734	738	741	742	745	755	766	769	770	771	774	778	780	781	786	787	790	791	792	793	794	799	801	808	810	813																								
689	690	692	693	41	697	698	699	722	727	362	729	730	731	735	426	737	740	748	754	759	760	761																																																																																														
1000	689	690	691	693	41	697	698	699	722	727	362	729	730	731	735	426	737	740	748	754	759	760	427																																																																																													
1000	689	690	691	692	41	697	698	699	722	727	362	729	730	731	735	426	737	740	748	754	759	760	427																																																																																													
675	41	695	696	708	709	718	726	734	738	743	753	756	758	763	362	767	768	769	771	777	787	788	789	790	791	792	426	427	431	444	451	454	484	487	496	499	501	506	510	517	518	519	520	528	546	550	638	642	649	652	664	684	686	687	689	690	697	698	706	710	713	714	716	721	723	724	729	730	732	733	735	737	741	742	745	754	755																																							
675	684	41	694	696	708	709	718	726	734	738	743	753	756	362	763	426	767	768	769	771	2788	777	787	788	789	790	791	792																																																																																								
675	684	41	694	695	708	709	718	726	734	738	6343	6344	743	753	756	362	426	427	767	768	769	771	2788	777	787	788	789	790	791	792																																																																																						
689	690	691	692	693	41	698	699	727	362	729	730	731	735	426	737	740	748	754	759	760	427	431	444	451	454	484	487	496	499	501	506	510	517	518	519	520	528	546	550	638	642	649	652	664	684	686	687	694	706	710	713	714	716	718	721	723	724	726	732	733	734	738	741	742	745	755	766	769	770	771	774	778	780	781	786	787	790	791	792	793	794	799	801	808	810	813	816	819	820	829	834	837	842	843	846	847	848	850	851	852	854	856	859	860	862	864	865	876	878	879	880	881	882	883	885	886
689	690	691	692	693	41	697	699	727	362	729	730	731	735	426	737	740	748	754	759	760	427	431	444	451	454	484	487	496	499	501	506	510	517	518	519	520	528	550	638	642	649	652	664	684	686	687	694	706	710	713	714	716	718	721	723	724	726	732	733	734	738	741	742	745	755	766	769	770	771	774	778	780	781	786	787	790	791	792	793	794	799	801	808	810	813	816	819	820	829	834	837	842	843	846	847	850	854	859	860	862	864	865	876	879	880	881	885									
689	690	691	692	693	41	697	698	727	362	729	730	731	735	426	737	740	748	754	759	760	427																																																																																															
41	703	762	797																																																																																																																	
669	672	680	362	688	41	704	707	713	719	720	721	426	732	739	741	744	745	746	750	752	764	773	774	427	780	784	431	794	795	796	444	451	454	484	487	496	499	501	506	510	517	518	519	520	528	550	638	642	649	652	664	684	686	687	689																																																													
670	676	362	679	682	683	686	687	41	706	711	716	724	742	426	427	770	772	778	779	781																																																																																																
41	700	715	717	762	797																																																																																																																									
672	362	688	41	701	707	713	719	720	721	732	739	744	745	746	750	764	773	774	784	426	794	795	796																																																																																																							
671	673	674	678	685	41	710	712	714	723	733	749	755	362	766	776	782	783	786																																																																																																												
670	676	362	679	682	683	686	687	41	702	711	716	724	742	426	427	770	772	778	779	781	793	431	444	451	454	484	487	496	499	501	506	517	518	519	520	528	550	638	642	649	652	664	684	689	690	694	697	698	710	713	714	718	721	723	726	729	730	732	733	734	735	737	738	741																																																														
669	672	680	362	688	41	701	704	713	719	720	721	427	732	739	741	744	745	746	750	752	764	773	774	431	780	784	444	794	795	796																																																																																																
675	684	41	694	695	696	709	718	726	734	738	743	753	756	362	427	431	767	768	769	771	2788	777	787	788	789	790	791	792																																																																																																		
675	684	41	694	695	696	708	718	726	734	738	743	753	756	362	427	431	767	768	769	771	2788	777	787	788	789	790	791	792	444	451	454	487	496	499	501	506	517	518	519	520	528	550	638	642	649																																																																																	
671	673	674	678	685	41	705	712	714	723	733	749	755	362	766	776	782	783	786	427	431	444	451	454	487	496	499	501	506	517	518	519	520	550	638	642	649	652	664	684	686	689	690	694	697	698	706	713	716	718	721	724	726	729	730	732	734	735	737	738	741	742	745	754	759	769	770	771	774	778	780	781	787	790	791	792	793	794	799	801	808	810	813	816	819	820	829	834	837	842	843	846	847	850	854	859																															
670	676	362	679	682	683	686	687	41	702	706	716	724	742	427	431	770	772	778	779	781																																																																																																										
671	673	674	678	685	41	705	710	714	723	733	749	755	362	766	776	782	783	786																																																																																																												
669	672	680	362	688	41	701	704	707	719	720	721	427	732	739	741	744	745	746	750	752	764	773	774	431	780	784	444	794	795	796	451	454	487	496	499	501	506	517	518	519	520	550	638	642	649	652	664	684	686	690	694	697	698	706	710																																																																							
671	673	674	678	685	41	705	710	712	723	8351	733	749	755	362	766	776	782	783	786	427	431	444	454	487	496	499	501	506	518	519	520	550	638	642	649	652	664	684	686	690	694	697	698	706	716	718	721	724	726	729	730	732	734	735	737	738	741	742	745	754	759	769	770	771	774	778	780	781	787	790	791	792	793	794	799	801	808	810	813																																															
41	703	717																																																																																																																												
670	676	362	679	682	683	686	687	41	702	706	711	724	742	427	431	770	772	778	779	781	793	444	454	487	496	499	501	506	518	519	520	550	638	642	649	652	664	684	690	694	697	698	710	714	718	721	723	726	729	730	732	733	734	735	737	738	741	745	754	755	759	766	769	771	774	780	786	787	790	791	792	794	799	801	808	810	813	816	819	820																																														
41	703	715																																																																																																																												
675	684	41	694	695	696	708	709	726	734	738	743	753	756	362	427	431	767	768	769	771	2788	777	787	788	789	790	791	792	444	487	496	499	501	506	518	519	520	550	638	642	649	652	664	686	690	697	698	706	710	714	716	721	723	724	729	730	732	733	735	737	741	742	745	754	755	759	766	770	774	778	780	781	786	793	794	799	801	808	810	813	816	819	820	829	834	837	842	843	846	847	850	854	859	860	862	864	865	876	880	881	885	886	887	890	891	892	893	894	895	896	897	898	899	900	901	902	905	906	907	908	909	910	912	913	914	917
669	672	680	362	688	41	701	704	707	713	720	721	427	732	739	741	744	745	746	750	752	764	773	774	431	780	784	444	794	795	796																																																																																																															
669	672	680	427	688	41	701	704	707	713	719	721	431	732	739	741	744	745	746	750	752	764	773	774	444	780	784	487	794	795	796																																																																																																															
669	672	680	427	688	41	701	704	707	713	719	720	431	732	739	741	744	745	746	750	752	764	773	774	444	780	784	487	794	795	796	496	499	501	506	518	519	520	550	638	642	649	652	664	684	686	690	694	697	698	706	710	714	716	718	723	724	726	729	730	734	735	737	738	742	754	755	759	766	769	770	771	778	781	786	787	790	791																																																																
689	690	691	692	693	41																																																																																																																																								
671	673	674	678	685	41	705	710	712	714	733	749	755	427	766	776	782	783	786	431	444	487	496	499	501	506	518	519	520	550	638	642	649	652	664	684	686	690	694	697	698	706	716	718	721	724	726	729	730	732	734	735	737	738	741	742	745	754	759	769	770	771	774	778	780	781	787	790	791	792	793	794	799	801	808	810	813	816	819	820	829	834	837	842	843	846	847	850	854	859	860	862	864	865	876	880	886	892	893	894	895	896	897	898	899	901	902																																			
670	676	427	679	682	683	686	687	41	702	706	711	716	742	431	444	770	772	778	779	781	793	487	496	499	501	506	518	519	520	550	638	642	649	652	664	684	690	694	697	698	710	714	718	721	723	726	729	730	732	734	735	737	738	741	745	754	755	759	766	769	771	774	780	786	787	790	791	792	794	799	801	808	810	813	816	819	820	829	834	837	842	843	846	847	850	854	859	860	862	864	865	876	880	886	892	893	894	895	896	897	898	901	902	906	907	908	909	910	912	913	914	917	918	919	920	921	922	923	924	925	928	931	932	935	936	937	938	939	941	943	944	946	951	952	953	955	956	957	958	959	961
427	41	669	672																																																																																																																																										
675	684	41	694	695	696	708	709	718	734	738	743	753	756	427	431	444	767	768	769	771	2788	777	787	788	789	790	791	792	487	496	499	501	506	518	519	520	550	638	642	649	652	664	686	690	697	698	706	710	714	716	721	723	724	729	730	732	735	737	741	742	745	754	755	759	766	770	774	778	780	781	786	793	794	799	801	808	810	813	816	819	820	829	834	837	842	843	846	847	850	854	859	860	862	864	865	876	880	886	892	893	896	898	901	902																																					
689	690	691	692	693	41	697	698	699	427	729	730	731	431	737	748	754	759	760	444																																																																																																																										
41																																																																																																																																													
689	690	691	692	693	41	697	698	699	727	427	730	731	444	737	748	754	759	760	487	496	499	501	506	518	519	520	550	638	642	649	652	664	684	686	694	706	710	714	716	718	721	723	724	726	732	734	735	738	742	745	755	766	769	770	771	774	778	780	781	786	787	790	791	792	793																																																																												
5324	689	690	691	692	693	41	697	698	699	727	427	729	731	735	444	737	740	748	754	759	760	487	496	499	501	506	518	519	520	550	638	642	649	652	664	684	686	694	706	710	714	716	718	721	723	724	726	732	734	738	742	745	755	766	769	770	771	774	778	780	781	786	787	790	791	792	793	794	799	801	808	810	813	816																																																																			
689	690	691	692	693	41	697	698	699	727	427	729	730	735	444	737	740	748	754	759	760	487																																																																																																																								
669	672	680	427	688	41	701	704	707	713	719	720	721	444	739	741	744	745	746	750	752	764	773	774	487	780	784	496	794	795	796	499	501	506	518	519	520	550	638	642	649	652	664	684	686	690	694	697	698	706	710	714	716	718	723	724	726	729	730	734	735	737	738	742	754	755	759	766	769	770	771	778	781	786	787	790	791	792																																																																
671	673	674	678	685	41	705	710	712	714	723	749	755	427	766	776	782	783	786	444	487	496	499	501	506	518	519	550	638	642	649	652	684	686	690	694	697	698	706	716	718																																																																																																					
675	684	41	694	695	696	708	709	718	726	738	743	753	756	427	444	487	767	768	769	771	2788	777	787	788	789	790	791	792	496	499	501	506	518	519	550	638	642	649	652	686	690	697	698	706	710	714	716	721	723	724	729	730	732	737																																																																																							
689	690	691	692	693	41	697	698	699	730	731	427	740	748	6874	444	487	496	499	501	506	518	519	550	642	649	652	684	686	694	706	710	714	716	718	721	723	724	726	729	732																																																																																
427	41	689	690																																																																																																																					
689	690	691	692	693	41	697	698	699	727	427	729	730	731	487	748	754	759	760	496	499	501	506	518	519	550	642	649	652	684	686	694	706	710	714	716	718	721	723	724	726	732	734	738	742	745	755	766	769	770	771	774	778	780	781	786	787	790	791																																																														
675	684	41	694	695	696	708	709	718	726	734	743	753	756	427	487	499	767	768	769	771	777	787	788	789	790	791	792	501	506	518	519	550	642	649	686	690	697	698	706	710	714	716	721	723	724	729	730	732	737	742	745	754	755	759	766	770	774	778	780	781	786	793	794	799	801	808	810	813	816	819	820	829	834	837	842	843	846	847	850	854	859	860	862	864	865	876	880	886	892	893	896	898	901	902	906	907																								
669	672	680	427	688	41	701	704	707	713	719	720	721	487	732	741	744	745	746	750	752	764	773	774	499	780	784	501	794	795	796																																																																																										
689	690	691	692	693	41	697	698	699	730	731	735	427	748																																																																																																											
669	672	680	427	688	41	701	707	713	719	720	721	487	732	739	744	745	746	750	752	764	773	774	499	780	784	501	794	795	796	506	518	519	550	642	684	686	690	694	697	698	706	710	714	716	718	723	724	726																																																																								
670	676	427	679	682	683	686	687	41	702	706	711	716	724	487	499	770	772	778	779	781	793	501	506	518	519	550	642	684	690	694	697	698	710	714	718	721	723	726	729	730	732	737	738	745	754	755	759	766	769	771	774	780	786	787	790	791	792	794																																																														
675	684	41	694	695	696	708	709	718	726	734	738	753	756	427	487	499	767	768	769	771	2788	777	787	788	789	790	791	792																																																																																												
669	672	680	427	688	41	701	704	707	713	719	720	721	487	732	739	741	745	746	750	752	9877	764	773	774	499	780	784	501	794	795	796																																																																																									
669	672	680	427	688	41	701	704	707	713	719	720	721	487	732	739	741	744	746	750	752	764	773	774	499	780	784	501	794	795	796	506	518	519	550	642	684	686	690	694	697	698	710	714	716	718	723	724	726	729	730	737	738	742	754	755	759	766	769	770	771	778	781	786	787	790	791	792	793	799	801	808	810	813	816	819	820	829	834	837	842	843	846	847	850	854	859	860	862	864	865	876	880	886	892	893	896	898	901	902	906	907	909	910	912	913	914	917	918	922	923	925	928	935	951	953	955	956	958	959	961
669	672	680	427	688	41	701	704	707	713	719	720	721	487	732	739	741	744	745	750	752	764	773	774	499	780	784	501	794	795	796																																																																																										
427	41	670																																																																																																																						
689	690	691	692	693	41	697	698	699	727	427	729	730	731	735	487	737	740	759	760	499																																																																																																				
671	673	674	678	685	41	705	710	712	714	723	733	755	427	766	776	782	783	786																																																																																																						
669	672	680	427	688	41	701	704	707	713	719	720	721	487	732	739	741	744	745	746	752	764	773	774	499	780	784	501	794	795	796																																																																																										
427	487	41																																																																																																
669	672	680	427	688	41	701	707	713	719	720	721	487	732	739	741	744	745	746	750	764	773	774	499	780	784	501	794	795	796																																																																					
675	684	41	694	695	696	708	709	718	726	734	738	743	756	427	487	499	767	768	769	771	2788	777	787	788	789	790	791	792																																																																						
689	690	691	692	693	41	697	698	699	727	427	729	730	731	737	551	759	760	487	499	501	506	518	519	550	642	684	686	694	710	714	716	718	721	723	724	726	732	738	742	745	755	766	769	770	771	774	780	781	786	787	790	791	792																																													
671	673	674	678	685	41	705	710	712	714	723	733	749	427	766	776	782	783	786	487	499	501	506	518	519	550	642	684	686	690	694	697	698	716	718	721	724	726	729	730	732	737	738	742	745	754	759	769	770	771	774	780																																															
675	684	41	694	695	696	708	709	718	726	734	738	743	753	427	487	499	767	768	769	771	777	787	788	789	790	791	792																																																																							
41	671	673	674	678																																																																																														
41	675	684	694																																																																																															
689	690	691	692	693	41	697	698	699	6989	727	427	729	730	731	7004	737	748	754	760	487	499	501	506	518	519	550	642	684	686	710	714	716	718	721	723	724	726	732	738	742	745	755	766	769	770	771	774	780	781	786	787	790	791	792	793	794	799	808	810	813	816	819	820	829	834	837	842	843	846	847	850	854	859	860	862	864	865	876	880	886	892	893	896	898	901	902	906	907	909	910	912	913	914	917				
689	690	691	692	693	41	697	698	699	6989	727	427	729	730	731	7004	737	748	754	759	487																																																																														
427	41	689	690	691																																																																																														
41	700	703	797																																																																																															
427	41	675	684	694	695																																																																																													
669	672	680	427	688	41	701	704	707	713	719	720	721	487	732	739	741	744	745	746	750	752	9877	773	774	499	780	784	501	794	795	796																																																																			
427	487	41	675	684																																																																																														
671	673	674	678	685	41	705	710	712	714	723	733	749	755	427	776	782	783	786	487	499	501	506	518	519	550	642	684	686	690	697	698	716	718	721	724	726	729	730	732	737	738	742	745	754	759	769	770	771	774	780	781	787	790	791	792	793	794	799	808	810	813	816	819	820	829	834	837	842	843	846	847	850	854	859	860	862	864	865	876	880	886	892	893	896	898	901	902	906	907	909	910	912	913	917	918	923	925	928
675	684	41	694	695	696	708	709	718	726	734	738	743	753	756	427	487	499	768	769	771	777	787	788	789	790	791	792																																																																																																										
675	684	41	694	695	696	708	709	718	726	734	738	743	753	756	427	487	499	767	769	771	777	787	788	789	790	791	792																																																																																																										
675	684	41	694	695	696	708	709	718	726	734	738	743	753	756	427	487	499	767	768	771	2788	777	787	788	789	790	791	792	501	506	518	519	550	642	686	690	697	698	710	714	716	721	723	724	729	730	732	737	742	745	754	755	759	766	770																																																																														
670	676	427	679	682	683	686	687	41	702	706	711	716	724	742	487	499	772	778	779	781	793	506	518	519	550	642	684	690	697	698	710	714	718	721	723	726	729	730	732	737	738	745	754	755	759	766	769	771	774	780	786	787	790	791	792	794	799	808	813	816	819	820	829	834	837	842	843	846	847	850	854	859	860	862	864	865	876	880	886	892	893	896	898	901	902	906	907	909	910	912	913	917	918	923	925	928	935	951	953	955	958	959	961	962	963	964	965	966	967	968	969	974	975	976	977	978	979	980	981	982	983	984	985	986	987	989	990	994	995	996	997	998	999
675	684	41	694	695	696	708	709	718	726	734	738	743	753	756	427	487	499	767	768	769	2788	777	787	788	789	790	791	792	506	518	519	550	642	686	690	697	698	710	714	716	721	723	724	729	730	732	737	742	745	754	755	759	766	770	774	780	781	786	793	794	799	808	813	816	819	820	829	834	837	842	843	846	847	850	854																																																										
670	676	487	679	682	683	686	687	41	702	706	711	716	724	8215	742	499	506	770	778	779	781	793																																																																																																															
669	672	680	487	688	41	701	704	707	713	719	720	721	499	732	739	741	744	745	746	750	752	764	774	506	780	784	518	8231	794	795	796																																																																																																						
669	672	680	3382	487	688	41	701	704	707	713	719	720	721	499	732	739	741	744	745	746	750	752	764	773	506	780	784	518	794	795	796	519	550	642	684	686	690	697	698	710	714	716	718	723	724	726	729	730	737	738	742	754	755	759	766	770	771	781	786	787	790	791	792	793	799	808	813	816	819	820	829	834	837	842	843	846	847	850	854	859	860	862	864	865																																																	
487	499	41	669	672	680																																																																																																																																
671	673	674	678	685	41	705	710	712	714	723	733	749	755	487	766	782	783	786																																																																																																																			
675	684	41	694	695	696	708	709	718	726	734	738	743	753	756	487	1719	499	506	767	768	769	771	8177	787	788	789	790	791	792																																																																																																								
670	676	487	679	682	683	686	687	41	702	706	711	716	724	742	499	506	770	772	779	781	793	518	519	550	642	684	690	697	698	710	714	718	721	723	726	729	730	732	737	738	745																																																																																												
670	676	487	679	682	683	686	687	41	702	706	711	716	724	742	499	506	770	772	778	781	793																																																																																																																
669	672	680	487	688	41	701	707	713	719	720	721	499	732	739	741	744	745	746	750	752	764	773	774	506	784	518	794	795	796	519	550	642	684	686	690	697	698	710	714	716	718	723	724	726	729	730	737	738	742	754	755	759	766	770	771	781	786	787	790	792	793	799	808	813	816	819	820	829	834	837	842	843	846	847	850	854	859	860	862	864	865	876	880	886	892	893	896	898	901	902	906	907	909	910	912	913	917	918	925	935	951	953	955	958	959	961	962	963	964	966	967	968	969	974	975	976	977	979	980	981	982	984	985	986	987	989	990	995	996	997	998		
670	676	487	679	682	683	686	687	41	702	706	711	716	724	742	499	506	770	772	778	779	518	519	550	684	690	697	698	710	714	718	721	723	726	729	730	732	737	738	745	754	759	766	771	774	780	786	787	790	792	793	794	799	808	813	816	819	820	829	834	837	842	843	846	847	850	854	859	860	862	864	865	876	880	886	892	893	896	898	901	902	906	907	909	910	912	913	917	918	925	935	951	953	955	958	959	961	962	963	964	966	968	969	975	976	979	980	981	986	987	995	996	997	998	999	1000																		
671	673	674	678	685	41	705	710	712	714	723	733	749	755	487	766	776	783	786																																																																																																																			
671	673	674	678	685	41	705	710	712	714	723	733	749	755	487	766	776	782	786																																																																																																																																		
669	672	680	487	688	41	701	704	707	713	719	720	721	499	732	739	741	744	745	746	750	752	764	773	774	506	780	518	794	795	796																																																																																																																						
487																																																																																																																																																				
671	673	674	678	685	41	705	710	712	714	723	733	749	755	487	766	776	782	783	499	506	518	519	550	684	686	690	697	698	716	718	721	724	726	729	730	732	737	738	742	745	754	759	770	771	774	780	781	787	790	792	793	794	799	808	813	816	819	820	829	834	837	842	843	846	847	850	854	859	860	862	864	865	876	880	886	892	893	896	898	901	902	906	907	909																																																																
675	684	41	694	695	696	708	709	718	726	734	738	743	753	756	499	506	518	767	768	769	771	2788	777	788	789	790	791	792	519	550	686	690	697	698	710	714	716	721	723	724	729	730	732	737	742	745	754	759	766	770	774	780	781	786	793	794	799	808	813	816	819	820	829	834	837	842	843	846	847	850	854	859	860	862	864	865	876	880	886	892	893	896	898	901	902	906	907	909	910	912	913	917	918	925	935	951	953	955	958	959	961	962	963	964	966	968	969	976	979	980	981	986	987	995	996	997	998	999	1000	1001	1002	1003	1010	1011	1012	1013	1014	1015	1016	1017	1018	1019																
675	684	41	694	695	696	708	709	718	726	734	738	743	753	756	499	506	518	767	768	769	771	2788	777	787	789	790	791	792																																																																																																																								
675	684	41	694	695	696	708	709	718	726	734	738	743	753	756	499	506	518	767	768	769	771	2788	777	787	788	790	791	792																																																																																																																								
675	684	41	694	695	696	708	709	718	726	734	738	743	753	756	499	506	518	767	768	769	771	2788	777	787	788	789	791	792	519	550	686	690	697	698	710	714	716	721	723	724	729	730	732	737	742	745	754	759	766	770	774	780	781	786	793	794	799	808																																																																																										
675	684	41	694	695	696	708	709	718	726	734	738	743	753	756	499	506	518	767	768	769	771	2788	777	787	788	789	790	792	519	550	686	690	697	698	710	714	716	721	723	724	729	730	732	737	742	745	754	759	766	770	774																																																																																																	
675	684	41	694	695	696	708	709	718	726	734	738	743	753	756	499	506	518	767	768	769	771	2788	777	787	788	789	790	791	519	550	686	690	697	698	710	714	716	723	724	729	730	732	742	745	754	759	766	770	774	780	781	786	793																																																																																															
670	676	499	679	682	683	686	687	41	706	716	724	742	506	518	770	772	778	779	519	550	684	690	697	698	710	714	718	723	726	729	730	738	745	759	766	771	774	780	781	786	787	790	792	794	799	808	813	816	819	820	829	834	837	842	843	846	847	850	854	859	860	862	864	865	876	880	886	892	893	896	898	901	902	906	907	909	910	912	913	917	918	925	935	951	953	955	958	959	961	962	963	964	966	968	969	976	979	980	981	986	987	995	996	997	998	999	1002	1003	1010	1011	1012	1013	1017	1018	1019	1021	1022	1023	1024	1025	1026	1027	1029	1030	1032	1033	1034	1035	1036	1039	1040	1041	1042	1043	1044	1047	1048	1049	1050	1051	1052	1053	1054	1055	1057	1064	1067	1071
669	672	680	499	688	41	701	704	707	713	719	720	721	506	5902	732	739	741	744	745	746	750	752	764	773	774	518	780	784	519	795	796	550	684	686	690	697	698	710	714	716	718	723	724	726	730	738	742	759	766	770	771	781	786	787	790	793	799	808	813	816	819	820	829																																																																																					
669	672	680	499	688	41	701	704	707	713	719	720	721	506	732	739	741	744	745	746	750	752	764	773	774	518	780	784	519	794	796																																																																																																																						
669	672	680	499	688	41	701	704	707	713	719	720	721	506	732	739	741	744	745	746	750	752	764	773	774	518	780	784	519	794	795																																																																																																																						
41	700	703	762																																																																																																																																																	
42	801	802	804	805	807	817	818	821	822	823	824	825																																																																																																																																								
42	801	802	803	804	805	806	807	808	810	811	812	813	814	815	816	817	818	819	820	821	824	825	826	827	828	829	830	499	506	518	519	550	684	686	690	697	698	710	714	716	718	723	724	726	730	738	745	759	766	770	771	774	780	781	786	787	790	793	794	834	837	842	843	846	847	850	854	859	860	862	864	865	876	880	886	892	893	896	898	901	902	906	907	909	910	912	913	917	918	925
42																																																																																										
798	799	42	802	803	804	805	806	807	808	810	811	2007	813	817	818	819	820	821	822	823	824	825	826	827	828	829	499	506	518	519	550	684	686	690	697	698	710	714	716	718	723	724	726	730	738	745																																												
798	799	42	801	803	804	805	806	807	808	810	811	813	817	818	819	820	821	822	823	824	499	826	827	828	829																																																																	
799	42	801	802	804	805	806	807	808	8010	810	811	812	813	814	815	816	817	818	819	820	821	824	499	826	827	828	829	9889	830																																																													
798	799	42	7426	801	802	803	805	806	807	808	810	811	813	817	818	819	820	821	822	823	824	499	826	827	828	829																																																																
798	799	42	801	802	803	804	806	807	808	810	811	812	813	814	815	816	817	818	819	820	821	822	823	824	499	826	827	828	829	830																																																												
799	42	801	802	803	804	805	807	808	812	813	814	815	816	817	818	819	820	821	824	499	827	828	829	830																																																																		
798	799	42	801	802	803	804	805	806	808	810	811	812	813	814	815	816	817	818	819	820	821	822	823	824	499	826	827	828	829	830																																																												
799	42	801	802	803	804	805	806	807	810	811	812	813	814	815	816	817	818	819	820	821	824	499	826	827	828	829	830	506	518	519	550	684	686	690	697	698	710	714	716	718	723	724	726	730	738	745	759	766	770	771	774	780	781	786	787	790	793	794	834	837	842	843	846	847	850	854	859	860	862	864	865	876	880	886	892	893	896	898												
42																																																																																										
799	42	801	802	803	804	805	807	808	811	813	817	818	819	820	821	824	506	826	827	828	829	518	519	550	684	686	690	697	698	710	714	716	718	723	724	726	730	738	745	759	766																																																	
799	42	801	802	803	804	805	807	808	810	813	817	818	819	820	821	824	506	826	827	828	829																																																																					
799	42	803	805	806	807	808	813	814	815	816	819	820	821	824	506	827	828	829	830																																																																							
5087	799	42	801	802	803	804	805	806	807	808	810	811	812	814	815	816	817	818	819	820	821	824	506	826	827	828	829	830	518	519	550	684	686	690	697	698	710	714	716	718	723	724	726	730	738	745	759	766	770	771	774	780	781	786	787	793	794	834	837	842	843	846	847	850	854	859	860	862	864	865	876	880	886	892	893	896	898	901	902	906	907	909								
799	42	803	805	806	807	808	812	813	815	816	819	820	821	824	506	827	828	829	830																																																																							
799	42	803	805	806	807	808	812	813	814	816	819	820	821	824	506	827	828	829	830																																																																																								
799	42	803	805	806	807	808	812	813	814	815	819	820	821	824	506	827	828	829	830	518	519	550	684	686	697	698	710	716	718	723	724	726	730	738	745	759	766	770	771	774	780	781	786	787	793	794	834	837	842	843	847	850	854	859	860	864	865	876	880	886	892	893	896	898	901	902	906	907	909	910	912	913	917	918	925	935	951	953	955	958	959																										
798	799	42	801	802	803	804	805	806	807	808	810	811	813	818	819	820	821	822	823	824	506	826	827	828	829																																																																																		
798	799	42	801	802	803	804	805	806	807	808	810	811	813	817	819	820	821	822	823	824	506	826	827	828	829																																																																																		
799	42	801	802	803	804	805	806	807	808	1101	810	811	812	813	814	815	816	817	818	820	821	824	506	826	827	828	829	830	518	519	550	684	686	697	698	710	716	718	723	724	726	738	745	759	766	770	771	774	780	781	786	787	793	794	834	837	842	843	847	850	854	859	860	864	865	876	880	886	892	893	896	898	901	902	906	907	909	910	912	913	917	918	925	935	951	953	955	958	959	961																	
799	42	801	802	803	804	805	806	807	808	810	811	812	813	814	815	816	817	818	819	821	824	506	826	827	828	829	830	518	519	550	684	686	697	698	710	716	718	723	724	726	738	745	759	766	770	771	774	780	781	786	787	793	794	834	837	842	843	847	850	854	859	860	864	865	876	880	886	892	893	896	898	901	902	906	907	909	910	912	913	917	918	925	935	951	953	955	958	959	961	962	963	964	966	968	969	976	979	980	981	986	987	995	996	997	998	999	1002
798	799	42	801	802	803	804	805	806	807	808	810	811	812	813	7180	814	815	816	817	818	819	820	822	823	824	506	826	827	828	829	830																																																																												
798	42	801	802	804	805	807	817	818	821	823	824	506																																																																																															
798	42	801	802	804	805	807	817	818	821	822	824	506																																																																																															
798	799	42	801	802	803	804	805	806	807	808	810	811	812	813	814	815	816	817	818	819	820	821	822	823	506	826	827	828	829	830																																																																													
42	798	799	801																																																																																																								
799	42	801	802	803	804	805	807	808	810	811	813	817	818	819	820	821	824	506	827	828	829																																																																																						
799	42	801	802	803	804	805	806	807	808	810	811	812	813	814	815	816	817	818	819	820	821	824	506	826	828	829	830																																																																																
799	42	801	802	803	804	805	806	807	808	810	811	812	813	814	815	816	817	818	819	820	821	824	506	826	827	829	830																																																																																
799	42	801	802	803	804	805	806	807	808	810	811	812	813	814	815	816	817	818	819	820	821	824	518	826	827	828	830	519	550	684	686	697	698	710	718	723	724	726	738	745	759	766	770	771	774	780	781	786	787	793	794	834	837	842	843	847	850	854	859	860	864	865	876	880	886	892	893	896	898	901	902	906	907	909	910																																
799	42	803	805	806	807	808	812	813	814	815	816	819	820	821	824	518	827	828	829																																																																																								
43																																																																																										
43	833																																																																																									
832	834	43	836	837	838	839	840	841	842	843	844	845	846	847	848	850	851	852	518	854	855	856	857																																																																			
518	833	43	836	837	838	839	840	841	842	843	844	845	846	847	848	850	851	852	519	854	855	856	857	550	684	686	697	698	710	718	723	724	726	738	745	759	766	770	771	774	780	781	786	787	793	799	808	813	816	819	820	829	859	860	864	865	876	880	886	892	893	896	898	901	902	906	907	909	910	912	913	917	918	925	935	951	953	955	958	959	961	962	963	964	966	968	969	976	979	980
43	888																																																																																									
518	833	834	43	837	838	839	840	841	842	843	844	845	846	847	848	850	851	852	519	854	855	856	857																																																																			
518	833	834	43	836	5496	838	839	840	841	842	843	844	845	846	847	848	850	851	852	550	854	855	856	684	686	697	698	710	718	723	724	726	738	745	759	766	770	771	774	780	781	786	787	793	799	808	813	816	819	820	829	859	860	864	865	876	880	886	892	893	896	898	901	902	906	907	909	910	912	913	917																			
518	833	834	43	836	837	841	842	844	847	851	852	854	855	856																																																																												
518	833	834	43	836	837	840	841	842	843	844	845	846	848	849	850	851	550	854	856	684																																																																						
518	833	834	43	836	837	839	841	842	843	844	845	846	848	849	850	851	550	854	856	684																																																																						
518	833	834	43	836	837	838	839	840	842	843	844	845	846	847	848	849	850	851	852	550	854	684	856	686																																																																		
518	833	834	43	836	837	838	839	840	841	843	844	845	846	847	848	850	851	852	550	854	684	856	686	697	698	710	718	723	724	726	738	745	759	766	770	771	774	780	781	786	787	793	799	808	813	816	819	820	829	859	860	864	865	876	880	886	892	893	896	898	901	902	906	907	909	910	912	913	917	918	925	935	951	953	955	958	959	961	962											
518	833	834	43	836	837	839	840	841	842	844	845	846	848	850	851	550	854	856	684	686	697	698	710	718	723	724	726	738	745	759	766	770	771	774	780	781	786	787	793	799	808	813	816	819	820	829	847	859	860	864	865	876	880	886	892	896	898	901	902	906	907	909	910	912	913	917	918	925	935	951	953	955	958	959																
518	833	834	43	836	837	838	839	840	841	842	843	6911	845	846	847	848	850	851	852	550	854	3193	684	856	686																																																																	
518	833	834	43	836	837	839	840	841	842	843	844	846	848	849	850	851	550	854	856	684																																																																						
518	833	834	43	836	837	839	840	841	842	843	844	845	848	850	851	852	550	854	856	684	686	697	698	710	718	723	724	726	738	745	759	766	770	771	774	780	781	786	787	793	799	808	813																																															
518	833	834	43	836	837	838	841	842	844	848	851	852	550	854	684	856	686	697	698	710	718	723	724	726	738	745	759	766	770	771	774	780	781	786	787	793	799	808	813	816	819	820	829	843	850	859	860	864	865	876	886	892	896	898	901	902	906	907	909	910	912	913	917	918	925	935	951	953	955	958	959	961	962	963	964	966	968	969	976	979	980	981	986	987	995																																																																	
550	833	834	43	836	837	839	840	841	842	843	844	845	846	847	850	851	852	684	854	686	856	697																																																																																																																																
43	839	840	841	845																																																																																																																																																		
550	833	834	43	836	837	839	840	841	842	843	844	845	846	848	851	684	854	856	686	697	698	710	718	723	724	726	738	745	759	766	770	771	774	780	781	786	787	793	799	808	813	816	819	820	829	847																																																																																																								
550	833	834	43	836	837	838	839	840	841	842	843	844	845	846	847	848	850	852	684	854	6976	686	856	697																																																																																																																														
550	833	834	43	836	837	838	841	842	844	846	847	848	851	684	854	686	856	697																																																																																																																																				
550	43																																																																																																																																																					
550	833	834	43	836	837	838	839	840	841	842	843	844	845	846	847	848	850	851	852	684	686	856	697	698	710	718	723	724	726	738	745	759	766	770	771	774	780	781	786	787	793	799	808	813	816	819	820	829	859	860	864	865	876	886	892	896	898	901	902	906	907	910	912	913	917	918	925	935	951	953	955	958	959	961	962	963	964	966	968	969	976	979	980	981	986	987	995	996	997	998	999	1002	1003	1010	1011	1012	1013	1017	1018	1019	1021	1022	1023	1024	1025	1027	1029	1030	1032	1033	1034	1035	1036	1039	1040	1041	1042	1043	1047	1048	1049	1050	1051	1052	1053	1055	1057	1064	1067	1071	1072	1073	1074	1075	1076	1090	1093	1094	1095	1097	1098	1099	1100	1104	1105	1106	1107	1108	1109	1110
550	684	43	833	834	836	837	838																																																																																																																																															
550	833	834	43	836	837	838	839	840	841	842	843	844	845	846	847	848	850	851	852	684	854	686	697																																																																																																																															
550	684	686	43	833	834	836																																																																																																																																																
862	863	864	865	870	44	8325	876	879	880	881	884	885	886	894	895	896	897	902	908	909	913	914	917	918	550	923	928																																																																																																																											
866	869	871	44	872	875	892	893	905	906	907	910	912	919	920	924	6587	930	550	684	686	697	698	710	718	723	724	726	738	745	759	766	770	774	780	781	786	787	793	799	808	813	816	819	820	829	834	837	842	843	847	854	860	864	865	876	886	896																																																																																													
861	868	44	550	878	882	883	887	890	891	898	899	900	901	922	925	684	686	697	698	718	723	724	726	738	745	759	766	770	774	780	781	786	787	793	799	808	813	816	819	820	829	834	837	842	843	847	854	859	864	865	876	886	892	896	902	906	907	910	912	913	917	918	935	951	953	955	958	959	961	962																																																																																
860	868	44	550	878	882	883	887	890	891	898	899	900	901	922	925																																																																																																																																							
858	863	864	865	870	44	8325	876	879	880	881	550	885	886	894	895	896	897	902	908	909	913	914	917	918	684	923	928	686	697	698	718	723	724	726	738	745	759	766	770	774	780	781	786	787	793	799	808	813																																																																																																						
858	862	864	865	870	44	8325	876	879	880	881	550	885	886	894	895	896	897	902	684	909	913	914	917	918	686	923	928																																																																	
858	862	863	865	550	44	876	879	880	881	684	885	886	894	895	896	897	902	686	909	913	914	917	918	697	923	928	698	718	723	724	726	738	745	759	766	770	774	780	781	786	787	793	799	808	813	816	819	820	829	834	837	842	843	847	854	859	860	892	898	901	906	907	910	912	925	935	951	953	955	958	959	961	962	963	964	966	968	969	976	979	980	981	986	987	995	996	997	998	999	1002	1003	1011
858	862	863	864	550	44	876	879	880	881	684	885	886	894	895	896	897	902	686	909	913	914	917	918	697	923	928	698	718	723	724	726	738	745	759	766	770	774	780	781	786	787	793	799	808	813	816	819	820	829	834	837	842	843	847	854	859	860	892	898	901	906	907	910	912	925	935	951	953	955	958	959	961	962	963	964	966	968	969	976	979	980	981	986	987	995							
859	869	871	44	872	875	892	893	905	906	907	910	912	919	920	924	6587	930																																																																											
44	874	911	7890	7891	7907																																																																																							
860	861	44	550	878	882	883	887	890	891	898	899	684	901	922	925																																																																													
859	866	871	44	872	875	892	893	905	906	907	910	912	919	920	924	6587	550																																																																											
44	858	862	863																																																																																									
859	866	869	44	872	875	892	893	905	906	907	910	912	919	920	924	550																																																																												
859	866	869	871	44	875	892	893	905	906	907	910	912	919	920	924	6587	550																																																																											
44	911	915	916	926	927																																																																																							
867	44	888	889	904	911	929																																																																																						
859	866	869	871	44	872	892	893	905	906	907	910	912	919	920	924	6587	550																																																																											
858	862	863	864	865	550	44	8325	879	880	881	684	885	886	894	895	896	897	902	686	909	913	914	917	918	697	923	928	698	718	723	724	726	738	745	759	766	770	780	781	786	787	793	799	808	813	816	819	820	829	834	837	842	843	847	854	859	860	892	898	901	906	907	910	912	925	935	951	953	955	958	959	961	962	963	964	966	968	969	976	979	980	981	986	987	995	996	997	998	999	1002		
44																																																																																												
860	861	868	44	550	684	882	883	887	890	891	898	899	697	901	922	925																																																																												
858	862	863	864	865	550	44	8325	876	880	881	684	885	886	894	895	896	897	902	697	909	913	914	917	918	698	923	928																																																																									
858	862	863	864	865	550	44	876	879	881	684	885	886	894	895	896	897	902	697	909	913	914	917	918	698	923	928	718	723	724	726	738	745	759	766	770	780	781	786	787	793	799	808	813	816	819	820	829	834	837	842	843																																																	
858	862	863	864	865	684	44	876	879	880	697	885	886	894	895	896	897	902	698	909	913	914	917	918	718	923	928																																																																										
860	861	868	44	684	878	883	887	890	891	898	899	697	901	922	925																																																																																					
860	861	868	44	684	878	882	887	890	891	898	899	697	901	922	925																																																																																					
684	44	858																																																																																																		
858	862	863	864	865	684	44	8325	876	879	880	881	697	886	894	895	896	897	902	698	909	913	914	917	918	718	923	928																																																																									
858	862	863	864	865	684	44	876	879	880	881	697	885	894	895	896	897	902	718	909	913	914	917	918	723	923	8992	928	724	726	738	745	759	766	770	780	781	786	787	793	799	808	813	816	819	820	829	834	837	842	843	847	854	859	860	892	898	901	906	907	910	912	925	935	951	953	955	958	959	961	962	963	964	966	968	969	976	979	980	981	986	987	995	996	997	998	999	1002	1003	1011	1012	1013	1017	1018	1021	1022	1023	1024	1025	1027	1029
860	861	868	44	684	878	882	883	890	891	898	899	718	901	922	925																																																																																					
835	44	874	1071	911																																																																																																
44	874	5767	903	904	911	915	916	926	927	929																																																																																										
860	861	868	44	684	878	882	883	887	891	3829	898	899	718	901	922	925																																																																																				
860	861	868	44	684	878	882	883	887	890	898	899	718	901	922	925																																																																																					
859	866	869	871	44	872	875	893	905	906	907	910	912	919	920	924	684	718	723	724	726	738	745	759	766	770	780	781	786	787	793	799	808	813	816	819	820	829	834	837	842	843	847	854	860	864	865	876	886	896	898	901	902	913	917	918	925	935	951	953	955	958	959	961	962	963	964	966	968	969	976	979	980	981	986																										
859	866	869	871	44	872	875	892	905	906	907	910	912	919	920	924	6587	684	718	723	724	726	738	745	759	766	770	780	781	786	787	793	799	808	813	816	819	820	829	834	837	842																																																											
858	862	863	864	865	684	44	876	879	880	881	718	885	886	895	896	897	902	723	909	913	914	4023	917	918	724	923	928																																																																									
858	862	863	864	865	684	44	876	879	880	881	718	885	886	5511	894	896	897	902	723	909	913	914	917	918	724	923	928																																																																																																				
858	862	863	864	865	684	44	876	879	880	881	718	885	886	894	895	897	902	723	909	913	914	917	918	724	923	928	726	738	745	759	766	770	780	781	786	787	793	799	808	813	816	819	820	829	834	837	842	843	847	854	859	860	892	898	901	906	907	910	912	925	935	951	953	955	958	959	961	962	963	964	966	968	969	976	979	980	981	986	987	995	996	997	998	999	1002	1003	1011	1012	1013	1017	1018	1021	1022	1023	1024	1027	1029	1032																													
858	862	863	864	865	684	44	876	879	880	881	718	885	886	894	895	896	902	723	909	913	914	917	918	724	923	928																																																																																																					
860	861	868	44	684	878	882	883	887	890	891	899	718	901	922	925	723	724	726	738	745	759	766	770	780	781	786	787	793	799	808	813	816	819	820	829	834	837	842	843	847	854	864	865	876	886	892	896	902	906	907	910	912																																																																											
860	861	868	44	718	878	882	883	887	890	891	898	723	901	922	925																																																																																																																
718	44	860	861																																																																																																																												
860	861	868	44	718	878	882	883	887	890	891	898	899	723	922	925	724	726	738	745	759	766	770	780	781	786	787	793	799	813	816	819	820	829	834	837	842	843	847	854	864	865	876	886	892	896	902	906	907	910	912	913	917	918	935	951	953	955	958	959	961	962	963	964	966	968	969	976	979	980	981	986	987	995	996	997	998	999	1002	1003	1011	1012	1013	1017	1018	1021	1022	1023	1024	1027	1029	1032	1034	1035	1036	1039	1040	1041	1042	1043	1047	1048	1049	1050	1052	1053	1055	1057	1064	1067	1071	1072	1073	1074	1075	1076	1090	1095	1097	1099	1100	1104	1105	1106	1107	1110	1111	1112
858	862	863	864	865	718	44	8325	876	879	880	881	723	885	886	894	895	896	897	724	909	913	914	917	918	726	923	928	738	745	759	766	770	780	781	786	787	793	799	813	816	819	820	829	834	837	842	843	847	854	860	892	898	901	906	907	910	912	925	935	951	953	955	958	959	961	962	963	964	966	968	969	976	979	980	981	986	987	995	996	997	998	999	1002	1003	1011	1012	1013	1017	1018	1021	1022	1023	1024	1027	1029	1032	1034	1035	1036	1039	1040	1041	1042	1043	1047	1048	1049	1050	1052	1053	1055	1057															
44	889	904	911	915	916																																																																																																																										
44	874	889	903	911	915	916																																																																																																																									
859	866	869	871	44	872	875	892	893	906	907	910	912	919	920	924	6587	718																																																																																																														
859	866	869	871	44	872	875	892	893	905	907	5210	910	912	919	920	924	6587	718	724	738	745	759	766	770	780	781	786	787	793	799	813	816	819	820	829	834	837	842	843	847	854	860	864	865	876	886	896	898	901	902	913	917	918	925	935	951	953	955	958	959	961	962	963	964	966	968	969	976	979	980	981	986	987	995	996	997	998	999	1002	1003	1011	1012	1013	1017	1018	1021	1022	1023	1024	1027	1029	1032	1034	1041	1042																																
859	866	869	871	44	872	875	892	893	905	906	6757	910	912	919	920	924	6587	718	724	738	745	759	766	770	780	781	786	787	793	799	813	816	819	820	829	834	837	842	843	847	854	860	864	865	876	886	896	898	901	902	913	917	918	925	935	951	953	955	958	959	961	962	963	964	966	968	969	976	979	980	981	986	987	995	996	997	998	999																																																	
718	724	44	858	862																																																																																																																											
858	862	863	864	865	718	44	876	879	880	881	724	885	886	894	895	896	897	902	745	913	914	917	918	923	928	759	766	770	780	781	786	787	793	799	813	816	819	820	829	834	837	842	843	847																																																																																			
859	866	869	871	44	872	875	892	893	905	906	907	912	919	920	924	6587	718	724	745	759	766	770	780	781	787	793	799	816	819	820	829	834	837	842	843	847	854	860	864	865	876	886	896	898	901	902	913	917	918	925	935	951	953	955	958	959	961	962	963	964	966	968	969	976	979	980	981	986	987	995	996	997	998	999	1002	1003	1011	1012	1013	1017	1018	1021	1022	1023	1024	1027	1029	1032	1034																																						
867	44	873	874	888	889	903	904	915	916	926	927	929																																																																												
859	866	869	871	44	872	875	892	893	905	906	907	910	919	920	924	6587	718	724	745	759	766	770	780	781	787	793	799	816	819	820	834	837	842	843	847	854	860	864	865	876	886	896	898	901	902	913	917	918	925	935	951	953	955	958	959	961	962	963	964	966	968	969	976	979	980	981	986	987	995	996	997	998	999	1002	1003	1011	1012	1013	1017	1018	1021	1022	1023					
858	862	863	864	865	718	44	876	879	880	881	724	885	886	894	895	896	897	902	745	909	914	917	918	759	923	928	766	770	780	781	787	793	799	816	819	820	834	837	842	843	847	854	860	892	901	906	907	910	912	925	935	951	953	955	958	959	961	962	963	964	966	968	969	976	979	980	981	986	987	995	996	997	998	999	1002	1003	1011	1012	1013	1017	1018	1021	1022	1023	1024	1027	1029	1032
858	862	863	864	865	718	44	8325	876	879	880	881	724	885	886	894	895	896	897	902	745	909	913	917	918	759	923	928																																																													
44	873	889	903	904	911	916	926	927																																																																																
44	873	889	903	904	911	915	926	927																																																																																
858	862	863	864	865	718	44	876	879	880	881	724	885	886	894	895	896	897	902	745	909	913	914	918	759	923	928	766	770	780	781	787	793	799	816	819	820	834	837	842	843	847	854	860	892	901	906	907	910	912	925																																						
858	862	863	864	865	724	44	8325	876	879	880	881	745	885	886	894	895	896	897	902	766	909	913	914	917	770	923	928	780	781	787	793	799	816	819	820	834	842	843	847	854	860	892	901	906	907	910	912	925	935	951																																						
859	866	869	871	44	872	875	892	893	905	906	907	910	912	920	924	724																																																																								
859	866	869	871	44	872	875	892	893	905	906	907	910	912	919	924	724																																																																								
724																																																																																								
860	861	868	44	724	878	882	883	887	890	891	898	899	745	901	925																																																																									
858	862	863	864	865	724	44	876	879	880	881	745	885	886	894	895	896	897	902	766	909	913	914	917	918	770	928																																																														
859	866	869	871	44	872	875	892	893	905	906	907	910	912	919	920	6587	724																																																																							
860	861	868	44	724	878	882	883	887	890	891	898	899	745	901	922	766	770	780	781	787	793	799	816	819	820	834	842	843	847	854	864	865	876	886	892	896	902	906	907	910	912	913	917	918	935	951	953	955	958	959	961	962	963	964	966	968	969	976	979	980																												
44	873	889	911	915	916	9393	927																																																																																	
44	873	889	911	915	916	926	9393																																																																																								
858	862	863	864	865	724	44	8325	876	879	880	881	745	885	886	894	895	896	897	902	766	909	913	914	917	918	770	923																																																																				
44	874	889	911																																																																																												
44	859	866																																																																																													
932	45	724	935	936	937	938	939	943	944	946																																																																																					
931	45	724	935	936	937	938	939	635	4889	943	944	946																																																																																			
45																																																																																															
45																																																																																															
931	932	45	724	936	937	938	939	940	941	943	944	945	946	745	770	780	781	787	793	816	819	820	834	842	843	847	854	860	864	865	876	886	892	896	901	902	906	907	910	912	913	918	925	951	955	958	959	961	962	963	964	966	968	969	976	979	980	986	987	995	996	997	998	999	1002	1003	1011	1012	1013	1017	1018	1021	1022	1023	1024	1027	1029	1032	1034	1041	1042	1043	1047	1048	1052	1055	1064	1067	1071	1072	1073	1074	1075	1076	1090
931	932	45	724	935	937	938	939	943	944	946																																																																																					
931	932	45	724	935	936	938	939	943	944	946																																																																																					
931	932	45	724	935	936	937	939	943	944	946																																																																																					
931	932	45	724	935	936	937	938	943	944	946																																																																																					
45	935	941	943	944	945																																																																																										
45	724	935	940	943	944	945																																																																																									
45	947																																																																																														
931	932	45	724	935	936	937	938	939	940	941	944	945	946																																																																													
931	932	45	724	935	936	937	938	939	635	940	941	4889	943	945	946																																																																											
45	935	940	941	943	8972	944																																																																																				
931	932	3805	45	4147	724	935	936	937	938	939	635	4889	943	944																																																																												
45	942																																																																																									
46	55	639																																																																																								
46																																																																																										
951	954	957	958	959	962	963	47	968	969	976	981	982	984	985	986	989	990	995	996																																																																							
950	724	957	958	959	962	963	47	968	969	976	981	982	984	985	986	989	990	995	996	745	770	780	781	787	793	816	819	820	834	842	843	847	854	860	864	865	876	886	892	896	901	902	906	907	910	912	913	918	925	935	955	961	964	966	979	980	987	997	998	999	1002	1003	1011	1012	1013	1017	1018	1021	1022	1023	1024	1027	1029	1032	1034	1041	1042	1043	1047	1048	1052									
953	955	956	961	964	47	965	966	967	971	974	975	977	724	979	980	987																																																																										
952	955	956	961	964	47	966	967	724	974	975	977	745	979	980	987	770	780	781	787	793	816	819	820	834	842	843	847	854	860	864	865	876	886	892	896	901	902	906	907	910	912	913	925																																															
47	950																																																																																									
952	953	956	961	964	47	966	967	724	974	975	977	745	979	980	770	780	781	787	793	816	819	820	834	842	843	847	854	860	864	865	876	886	892	896	901	902	906	907	910	912	913	925	935	951	958	959	962	963	968	969	976	986	987	995	996	997	998	999	1002	1003	1011	1012	1013	1017	1018	1021	1022	1023	1024	1027	1029	1032	1034	1041	1042	1043	1047	1048	1052	1055	1064	1067	1071	1072	1073	1074	1075	1076	1095	1097
952	953	955	961	964	47	965	966	967	724	974	975	977	745	979	980	987																																																																										
950	951	724	958	959	962	963	47	968	969	976	981	982	983	984	985	986	989	990	994	995	996																																																																					
950	951	724	957	959	962	963	47	968	969	976	981	982	983	984	985	986	989	990	994	995	2654	996	745	770	780	781	787	793	816	819	820	834	842	843	847	854	860	864	865	876	886	892	896	901	902	906	907	910	912	913	925	935	955	961	964	966	979	980	987	997	998	999	1002																											
950	951	724	957	958	962	963	47	968	969	976	981	982	983	984	985	986	989	990	994	995	996	745	770	780	781	787	793	816	819	820	834	842	843	847	854	860	864	865	876	886	892	896	901	902	906	907	910	912	913	925	935	955	961	964	966	979	980	987	997	998	999	1002	1003	1011	1012	1013	1017	1018	1021	1022	1023	1024	1027	1029	1032	1034	1041	1042	1043	1047	1048	1052	1055	1064													
47	3892	965	972	973	988	991	992	993																																																																																									
952	953	955	956	964	47	965	966	967	724	974	975	977	745	979	980	987	770	780	781	787	793	819	820	834	842	847	854	860	864	865	876	886	892	896	901	902	906	907	910	912	913	925	935	951	958	959	962	963																																																	
950	951	770	957	958	959	963	47	968	969	976	981	982	983	984	985	986	989	990	994	995	996	780	781	787	793	820	834	842	847	854	860	864	865	876	886	892	896	901	902	906	907	910	912	913	925	935	955	961	964	966	979	980	987	997	998	999	1002	1003	1011	1012	1013	1017	1018	1021	1022	1023																															
950	951	770	957	958	959	962	3891	47	968	969	976	981	982	983	984	985	986	989	990	994	995	996	780	781	787	793	820	834	847	854	864	865	876	886	892	896	901	902	906	907	910	912	913	925	935	955	961	964																																																	
952	953	955	956	961	47	965	966	967	770	974	975	977	780	979	980	987	781	787	793	820	834	847	854	864	865	876	886	892	896	901	902	906	907	910	912	913	925	935	951	958	959	962	963	969	976	986	995	996	997	998	999																																														
952	956	9747	960	961	964	47	3892	770	972	973	974	975	980	988	991	992	993																																																																																
952	953	955	956	961	964	47	967	770	974	975	977	780	979	980	987	781	787	793	820	834	847	854	864	865	876	886	892	896	901	902	906	907	910	912	913	925	935	951	958	959	962	969	976	986	996	997	998	999	1002	1003	1011	1012	1013	1017	1018	1021	1022	1023	1024	1027	1029	1032	1034	1041	1042	1043	1047	1048	1052	1055	1064	1067	1071	1072	1073	1074	1075	1076	1097	1099	1100	1104	1105	1106	1107	1110	1111	1112	1113	1114	1115	1116	1117	1118	1119	1120	1121
952	953	955	956	961	964	47	966	770	974	975	977	780	979	980	987																																																																																		
950	951	770	957	958	959	962	963	47	969	976	981	982	780	984	985	986	989	990	994	995	996	781	787	793	820	834	847	854	864	865	876	886	892	896	901	902	906	907	910	912	913	925	935	955																																																					
950	951	770	957	958	959	962	963	47	968	976	981	982	984	985	986	990	994	995	996	780	781	787	793	820	834	847	854	864	865	876	886	892	896	901	902	906	907	910	912	913	925	935	955	964	966	979	980	987	997	998	999	1002	1003	1011	1012	1013	1017	1018	1021	1022	1023	1024	1027	1029	1032	1034	1041	1042	1043	1047	1048	1052																									
47																																																																																																	
47	952																																																																																																
960	47	3892	965	973	988	991	992	993																																																																																									
960	47	3892	965	972	988	991	992	993																																																																																									
952	953	955	956	961	964	47	965	966	967	770	975	977	780	979	980	987																																																																																	
952	953	955	956	961	964	47	965	966	967	770	974	977	780	979	980	987	781																																																																																																					
950	951	770	957	958	959	962	963	47	968	969	981	982	780	984	985	986	989	990	994	995	996	781	787	793	820	834	847	854	864	865	876	886	892	896	901	902	906	907	910	912	913	925	935	955	964	966	979	980	987	997	998	999	1002	1003	1011	1012	1013	1017	1018	1021	1022	1023	1024	1027	1029	1032	1034	1041	1042	1043	1047	1048	1052	1055	1064	1067	1071	1072	1073	1074	1075	1076	1097	1099	1100	1104	1105	1106	1107	1110	1112	1113	1114	1120	1121	1122	1123	1124	1125	1126	1127	1128	1129	1130	1131													
952	953	955	956	961	964	47	966	967	770	974	975	780	979	980	987																																																																																																							
770	47																																																																																																																					
952	953	955	956	961	964	47	966	967	770	974	975	977	780	980	987	781	787	793	820	834	847	854	864	865	876	886	892	896	901	902	906	907	910	912	913	925	935	951	958	959	962	969	976	986	996	997	998	999	1002	1003																																																																				
952	953	955	956	961	964	47	965	966	967	770	974	975	977	780	979	987	781	787	793	820	834	847	854	864	865	876	886	892	896	901	902	906	907	910	912	913	925	935	951	958	959	962	969	976	986	996	997	998	999	1002	1003	1011	1012	1013	1017	1018	1021	1022	1023	1024	1027	1029	1032	1034	1041	1042	1043	1047	1048	1052	1055	1064	1067	1071	1072	1073	1074	1075	1076	1097	1100	1105	1106	1112	1113	1114	1120	1121	1122	1123	1124	1125	1127	1129	1131	1132	1133	1134	1135	1137	1138	1139	1140	1141	1142	1143	1146	1147	1148	1149	1152	1154	1155	1156	1157	1159	1160	1162
950	951	770	957	958	959	962	963	47	968	969	976	982	780	984	985	986	989	990	994	995	996	781	787	793	820	847	854	864	865	876	886	892	896	901	902	906	907	910	912	913																																																																														
950	951	770	957	958	959	962	963	47	968	969	976	981	780	984	985	986	989	990	994	995	996																																																																																																	
770	47	957	958	959	962	963																																																																																																																
950	951	770	957	958	959	962	963	47	968	969	976	981	982	780	985	986	989	990	994	995	996																																																																																																	
950	951	770	957	958	959	962	963	47	968	969	976	981	982	780	984	986	989	990	994	995	996																																																																																																	
950	951	770	957	958	959	962	963	47	968	969	976	981	982	984	985	5762	990	994	995	996	780	781	787	793	820	847	854	864	865	876	886	892	896	901	902	906	907	910	912	913	935	955	964	966	979	980	987	997																																																																						
952	953	956	961	964	47	966	967	770	974	975	977	780	979	980	781	787	793	820	847	854	864	865	876	886	896	901	902	906	907	910	912	913	935	951	955	958	959	962	969	976	986	996	998	999	1002	1003	1011	1012	1013	1017	1018	1021	1022	1023	1024	1027	1029	1032	1034	1041	1042	1043	1047	1048	1052	1055	1064	1067	1071	1072	1073	1074	1075	1076	1097	1100	1105	1106	1113	1114	1120	1121																																				
7516	960	47	965	972	973	991	992	993																																																																																																														
950	951	770	957	958	959	962	963	47	968	976	981	982	780	984	985	990																																																																																																						
950	951	770	957	958	959	962	963	47	968	969	976	981	982	780	984	985	986	989	994	995	996																																																																																																	
960	47	965	972	973	988	992	993	3864																																																																																																						
960	47	3892	965	972	973	988	991	993																																																																																																						
960	47	3892	965	972	973	988	991	992																																																																																																						
770	957	958	959	962	963	47	968	969	976	981	982	984	985	986	990	995	996																																																																																													
950	951	770	957	958	959	962	963	47	968	969	976	981	982	984	985	986	990	994	996	780	781	787	793	820	847	854	864	865	876	886	896	901	902	906	907	910	912	913	935	955	964																																																																					
950	951	770	957	958	959	962	963	47	968	969	976	981	982	984	985	986	990	994	995	780	781	787	793	820	854	864	876	886	896	901	902	906	907	910	912	913	935	955	964	966	979	980	987	998	999	1002	1003	1011	1012	1013	1017	1018	1021	1022	1023	1024	1027	1029	1032	1034	1041	1042	1043	1047	1048	1052	1055	1064																																										
4953	998	999	1000	1001	1002	1003	48	1010	1011	1012	1013	1014	1015	1016	1017	1018	1019	1020	1021	1022	1023	1024	1025	1026	1027	1029	770	780	781	787	793	820	854	864	876	886	896	901	902	906	907	910	912	913	935	951	955	958	959	962	964	966	969	976	979	980	986																																																					
997	999	1001	1002	1003	48	1010	1012	1013	1014	1015	1016	1023	1024	1025	1026	1027	1029	770	780	781	787	793	820	854	864	876	886	896	901	902	906	907	910	912	913	935	951	955	958	959	962	964	966	969	976	979	980	987	996	1011																																																												
997	998	1001	1002	7594	1003	48	353	1010	1012	1013	1014	1015	1016	1024	1025	770	1027	1029	781	787	793	820	854	864	876	886	896	901	902	906	907	910	912	913	935	951	955	958	959	962	964	966	969	976	979	980	987	996	1011	1017	1018	1021	1022	1023	1032	1034	1041	1042	1043	1047	1048	1052	1055	1064	1067	1071	1072	1073	1074	1075	1076	1097	1100	1105	1106	1114	1120	1121	1122	1123	1124	1125	1127	1129	1131	1132	1137	1142	1143	1146	1155	1162	1163	1164	1165	1167	1169	1170	1172	1173	1175	1227	1228	1229	1230	1232	1233	1235	1236	1237
997	692	693	1002	1003	48	1010	1011	1012	1013	1017	1018	1019	1020	1021	1022	1023	1024	1025	781	1027	1029	787																																																																																								
997	998	999	1002	48	1010	1012	1013	1014	1015	1016	1024	1025	1027	1029	787																																																																																															
997	998	999	1000	1001	1003	48	1010	1011	1012	1013	1014	1015	1016	1017	1018	1019	787	1021	1022	1023	1024	1025	793	1027	4996	1029	820	854	864	876	886	896	901	902	906	910	912	913	935	951	955	958	959	962	966	969	976	979	980	987	996	1032	1034	1041	1042	1043	1047	1048	1052	1055	1064	1067	1071	1072	1073	1074	1075	1076	1097	1100	1105	1106	1114	1120	1121	1122	1123	1124	1125	1127																														
997	998	999	1000	1002	48	1010	1011	1012	1013	1014	1015	1016	1017	1018	1019	787	1021	1022	1023	1024	1025	793	1027	1029	854	864	886	896	901	902	906	910	912	913	935	951	955	959	962	966	969	976	979	980	987	996	1032	1034	1041	1042	1043	1047	1048	1052	1055	1064	1067	1071	1072	1073	1074	1075	1076																																															
48	1009	1028	1031																																																																																																											
48	1008																																																																																																													
1007	48	1008																																																																																																												
1006	48	1008																																																																																																																																																				
1005	1006	1007	48																																																																																																																																																			
1004	48	1028	1031																																																																																																																																																			
997	998	999	1000	1001	6084	1002	1003	48	1011	1012	1013	1014	1015	1016	1017	1018	1019	787	1021	1022	1023	1024	1025	793	1027	3862	1029	854																																																																																																																										
997	1000	1002	1003	4411	48	1010	1012	1013	1017	1018	1019	787	1021	1022	1023	1024	1025	793	1027	1029	854	864	886	896	901	902	906	910	912	913	935	951	955	959	962	966	969	976	980	987	996	998	999	1032	1034	1041	1042	1043	1047	1048	1052	1055	1064	1067	1071	1072	1073	1074	1075	1076	1097	1100	1105	1106	1114	1120	1121	1122	1125	1127	1129	1131	1132	1137	1142	1143	1146	1155																																																																								
997	998	999	1000	1001	1002	1003	48	1010	1011	1013	1014	1015	1016	1017	1018	1019	787	1021	1022	1023	1024	1025	793	1027	1029	854	886	896	901	902	906	910	912	913	935	951	955	959	962	966	969	976	980	987	996	1032	1034	1041	1042	1043	1047	1048	1052	1055	1064	1067	1071	1072	1073	1074	1075	1076	1097	1100	1105	1106	1114	1120	1121	1122	1125	1127	1131	1132	1137	1142	1143	1146	1155	1162																																																																						
997	998	999	1000	1001	1002	1003	48	1010	1011	1012	1014	1015	1016	1017	1018	1019	787	1021	1022	1023	1024	1025	793	1027	1029	854	886	896	901	902	906	910	912	913	935	951	955	959	962	966	969	976	980	987	996	1032	1034	1041	1042	1043	1047	1048	1052	1055	1064	1067	1071	1072	1073	1074	1075	1076	1097	1100	1105	1106	1114	1120	1121	1122	1125	1127	1131	1132	1137	1142	1143	1146	1155	1162	1172	1173	1227	1229	1230	1232	1233	1235	1236	1237	1239	1240	1241	1242	1243	1244	1245	1246	1247	1248	1249	1250	1251	1253	1254	1255	1256	1257	1258	1259	1260	1261	1262	1263	1264	1266	1267	1268	1269	1270	1272	1273	1274	1275	1276	1277	1278	1279	1280	1281	1282	1283	1284	1285	1286	1287	1288	1289	1290	1291	1293	1294	1295	1296	1297	1298	1299	1300	1301	1302
997	998	999	1001	1661	1662	1663	1664	1002	1003	48	1667	1668	1669	1010	1671	1672	1673	1674	1679	1680	1681	1682	1683	1012	1013	1684	1015	1685	1686	1016	1699	1024	1025	1705	62	1027	1727	1728	1729	1730	1029	787	1731	1732	1733																																																																																																									
997	998	999	1001	1661	1662	1663	1664	1002	1003	48	1667	1668	1669	1010	1671	1672	1673	1674	1679	1680	1681	1682	1683	1012	1013	1014	1684	1685	1686	1016	1699	1024	1025	1705	62	1027	1727	1728	1729	1730	1029	787	1731	1732	1733																																																																																																									
997	998	999	1001	1002	1003	48	3041	1010	1012	1013	1014	1015	3065	1024	1025	1027	1029	787																																																																																																																																				
997	1000	1002	1003	48	1010	1011	1012	1013	1018	1019	787	1021	1022	1023	1024	1025	793	1027	1029	854	886	896	901	902	906	910	912	913	935	951	955	959	962	966	969	976	980	987	996	999	1032	1034	1041																																																																																																											
997	1000	1002	1003	48	1010	1011	1012	1013	1017	1019	787	1021	1022	1023	1024	1025	793	1027	1029	854	886	896	901	902	906	910	912	913	935	951	955	959	962	966	969	976	980	987	996	999	1032	1034	1041	1042	1043	1047	1048	1052	1055	1064	1067	1071	1072	1073	1074																																																																																															
997	1000	1002	1003	48	1010	1011	1012	1013	1017	1018	787	1021	1022	1023	1024	1025	793	1027	1029	854																																																																																																																																		
48	997	1000																																																																																																																																																				
997	1000	1002	1003	48	1010	1011	1012	1013	1017	1018	1019	793	1022	1023	1024	1025	854	1027	1029	886	896	901	902	906	910	912	913	935	951	955	959	962	966	969	976	980	987	996	999	1032	1034	1041	1042	1043	1047	1048	1052	1055	1064	1067	1071	1072	1073	1074	1075	1076	1097	1100	1105	1106	1114	1120	1121	1122	1125																																																																																					
997	1000	1002	1003	48	1010	1011	1012	1013	1017	1018	1019	793	1021	1023	1024	1025	854	1027	1029	886	896	901	902	906	910	912	913	935	951	955	959	962	966	969	976	980	987	996	999	1032	1034	1041	1042	1043	1047	1048	1052	1055	1064	1067	1071	1072	1073	1074	1075	1076	1097																																																																																													
997	998	1000	1002	1003	48	1010	1011	1012	1013	1017	1018	1019	793	1021	1022	1024	1025	854	1027	1029	886	896	901	902	906	910	912	913	935	951	955	959	962	966	969	976	980	987	996	999	1032	1034	1041	1042	1043	1047	1048	1052	1055	1064	1067	1071	1072	1073	1074	1075	1076	1097	1100	1105	1106	1114	1120	1121	1122	1125	1127	1131	1132	1137	1142	1143	1146	1155	1162	1172	1173	1227	1229	1230																				
997	998	999	1000	1001	6084	1002	1003	48	1010	8290	1011	1012	1013	1014	1015	1016	1017	1018	1019	793	1021	1022	1023	1025	854	1027	1029	886	896	901	902	906	910	913	935	951	955	959	966	969	976	980	987	996	1032	1034	1041	1042	1043	1047	1048	1052	1055	1064	1067	1071	1072	1073	1074																																									
997	998	999	1000	1001	6084	1002	1003	48	1010	8290	1011	1012	1013	1014	1015	1016	1017	1018	1019	793	1021	1022	1023	1024	854	1027	1029	886																																																																								
793	48	997	998																																																																																																	
997	998	999	1000	1001	6084	1002	1003	48	1010	1011	1012	1013	1014	1015	1016	1017	1018	1019	793	1021	1022	1023	1024	1025	854	3862	1029	886	896	901	902	906	910	913	935	951	955	959	966	969	976	980	987	996	1032	1034	1041	1042	1043	1047	1048	1052	1055	1064	1067	1071	1072	1073	1074	1075	1076	1097																																						
1004	48	1009	1031																																																																																																	
997	998	999	1000	1001	1002	1003	48	1010	1011	1012	1013	1014	1015	1016	1017	1018	1019	793	1021	1022	1023	1024	1025	854	1027	886	896	901	902	906	910	913	935	951	955	959	966	969	976	980	987	996																																																										
793	854	48																																																																																																		
1004	48	1009	1028																																																																																																	
1033	1034	1035	1036	1037	49	1039	1040	1041	1042	1043	1044	1047	1048	1049	1050	1051	1052	1053	793	1055	1057	854	896	901	902	906	910	913	935	951	955	959	966	969	976	980	987	996	999	1002	1003	1011	1012	1013	1017	1018	1021	1022	1023	1024	1027	1064	1067	1071	1072	1073	1074	1075	1076	1097	1100	1105	1106	1114	1120	1121	1122	1125	1127	1131	1132	1137	1142	1143	1146	1155	1162	1172	1173	1227	1229	1230	1232	1233	1235	1236	1237	1239	1240	1241	1242	1243	1244	1246	1247	1248	1251	1253	1254	1255
1032	1034	1035	1036	1037	49	1039	1040	1041	1042	1043	793	1047	1048	1049	1050	1051	1052	1053	854	1055	1057																																																																															
1032	1033	1035	1036	1037	49	1039	1040	1041	1042	1043	793	1047	1048	1049	1050	1051	1052	1053	854	1055	1057	901	902	906	910	935	951	955	959	966	969	976	980	987	996	999	1002	1003	1011	1012	1013	1017	1018	1021	1022	1023	1024	1027	1064	1067	1071	1072	1073	1074																																														
1032	1033	1034	1036	793	49	1039	1040	1041	1042	1043	854	1047	1048	1049	1050	901	1052	1053	902	1055	1057																																																																															
1032	1033	1034	1035	793	49	1039	1040	1041	1042	1043	854	1047	1048	1049	1050	901	1052	1053	902	1055	1057																																																																															
49	1032	1033	1034																																																																																																	
49																																																																																																				
1032	1033	1034	1035	1036	793	49	1040	1041	1042	1043	854	1047	1048	1049	1050	901	1052	1053	902	1055	1057																																																																																				
1032	1033	1034	1035	1036	793	49	1039	1041	1042	1043	854	1047	1048	1049	1050	901	1052	1053	902	1055	1057																																																																																				
1032	1033	1034	1035	1036	793	49	1039	1040	1042	1043	854	1047	1048	1049	1050	901	1052	1053	902	1055	1057	906	935	951	955	959	966	969	976	980	987	996	999	1002	1003	1011	1012	1013	1017	1018	1021	1022	1023	1024	1027	1064	1067	1071	1072	1073	1074	1075	1076	1097	1100	1105	1106	1114	1120	1121	1122	1125	1127	1131	1132	1137	1142	1143	1146	1155	1162	1173																																	
1032	1033	1034	1035	1036	793	49	1039	1040	1041	1043	854	1047	1048	1049	1050	901	1052	1053	902	1055	1057	906	935	951	955	959	966	969	976	980	987	996	999	1002	1003	1011	1012	1013	1018	1021	1022	1023	1024	1027	1064	1067	1071	1072	1073	1074	1075	1076	1097	1100	1105	1106	1114	1120	1121	1122	1125	1127	1131	1132	1137	1142	1143	1146	1155	1162	1173	1227	1229	1230	1232	1233	1235	1236	1237	1239	1240	1241	1243	1244	1246	1247	1251	1254	1255	1256	1257	1258	1259	1260	1262	1263	1264	1266	1267	1268	1269	1270	1272	1273	1275
1032	1033	1034	1035	1036	793	49	1039	1040	1041	1042	854	1047	1048	1049	1050	901	1052	1053	902	1055	1057	935	951	955	959	966	969	976	980	987	996	999	1002	1003	1011	1012	1013	1018	1021	1022	1023	1024	1027	1064	1067	1071	1072	1073	1074	1075	1076	1097	1100	1105	1106	1114	1120	1121	1122																																														
793	49	1032																																																																																																							
49	1046	1056																																																																																																							
49	1045	1056																																																																																																							
1032	1033	1034	1035	1036	793	49	1039	1040	1041	1042	1043	854	1048	1049	1050	901	1052	1053	902	1055	1057	935	951	955	959	966	969	976	980	987	996	999	1002	1003	1011	1012	1013	1018	1021	1022	1023	1024	1027	1064	1067	1071	1072	1073	1074	1075	1076	1097	1100	1105																																																			
1032	1033	1034	1035	1036	793	49	1039	1040	1041	1042	1043	854	1047	1049	1050	901	1052	1053	902	1055	1057	935	951	955	959	966	969	976	980	987	996	999	1002	1003	1011	1012	1013	1018	1021	1022	1023	1024	1027	1064	1067	1071	1072	1073																																																									
1032	1033	1034	1035	1036	793	49	1039	1040	1041	1042	1043	854	1047	1048	1050	901	1052	1053	902	1055	1057																																																																																				
1032	1033	1034	1035	1036	793	49	1039	1040	1041	1042	1043	854	1047	1048	1049	901	1052	1053	902	1055	1057																																																																																				
793	854	49	1032	1033	1034																																																																																																				
1032	1033	1034	1035	1036	793	49	1039	1040	1041	1042	1043	854	1047	1048	8449	1049	1050	901	1053	902	1055	1057	935	951	955	959	966	969	976	980	987	996	999	1002	1003	1011	1012	1013	1018	1021	1022	1023	1024	1027	1064	1067	1071	1072	1073	1074	1075	1076	1097	1100	1105	1106	1114	1120	1121	1122	1125	1127	1131	1132	1137	1142	1143	1146	1155	1162	1173	1227	1229	1230	1232																														
1032	1033	1034	1035	1036	793	49	1039	1040	1041	1042	1043	854	1047	1048	1049	1050	901	1052	902	1055	1057																																																																																				
793																																																																																																									
1032	1033	1034	1035	1036	793	49	1039	1040	1041	1042	1043	854	1047	1048	1049	1050	901	1052	1053	902	1057	935	955	959	966	976	980	987	996	999	1002	1003	1011	1012	1013	1018	1021	1022	1023	1024	1027	1064	1067	1071	1072	1073	1074	1075	1076	1097	1100	1105	1106	1114	1120	1121	1122	1125	1127	1131	1132	1137	1142	1143	1146	1155	1162	1173	1227	1229	1232	1233	1235	1236	1237	1239	1240	1243	1244	1246	1247	1254	1255	1256	1257	1258	1259	1260	1263	1264	1266	1267	1268	1269	1270	1272																
49	1045	1046																																																																																																														
1032	1033	1034	1035	1036	793	49	1039	1040	1041	1042	1043	854	1047	1048	1049	1050	901	1052	1053	902	1055																																																																																											
50	1061	1062																																																																																																														
50	1060																																																																																																															
50	1059	1063																																																																																																														
1058	50	1062																																																																																																														
1058	50	1061	2572																																																																																																													
50	1060																																																																																																															
1065	1066	1067	1068	1069	1071	51	1072	1073	1074	1075	1076	1086	1087	1088	1089	793	854	901	935	955	959	966	976	980	987	996	999	1002	1003	1011	1012	1013	1018	1021	1022	1023	1024	1027	1032	1034	1041	1042	1043	1047	1048	1052	1055	1097	1100	1105	1106	1114	1120	1121	1122	1125	1127	1131	1132	1137	1142	1143	1146	1155	1162	1173	1227	1229	1232	1233	1235	1236	1237	1239	1244	1246	1247	1254	1255	1256	1257	1258	1259	1260	1263	1264	1266	1267	1268	1269	1270	1273	1275	1276	1277	1278	1279	1280	1281	1282	1283	1284	1285	1286	1287	1288	1290	1291	1293	1294	1296	1297
1064	1066	1067	1068	1069	1071	51	1072	1073	1074	1075	1076	1086	1087	1088	1089																																																																																																	
1064	1065	1067	1068	1069	1071	51	1072	1073	1074	1075	1076	1086	1087	1088	1089																																																																																																	
1064	1065	1066	1068	1069	1071	51	1072	1073	1074	1075	1076	1086	1087	1088	1089	793	854	901	935	955	966	976	980	987	999	1002	1003	1011	1012	1013	1018	1021	1022	1023	1024	1027	1032	1034	1041	1042	1043	1047	1048	1052	1055	1097	1100	1105	1106	1114	1120	1121																																																												
1064	1065	1066	1067	1069	1071	51	1072	1073	1074	1075	1076	1086	1087	1088	1089																																																																																																	
1064	1065	1066	1067	1068	1071	51	1072	1073	1074	1075	1076	1086	1087	1088	1089																																																																																																	
51																																																																																																																
1064	1065	5427	1066	1067	1068	1069	51	6159	1072	888	1073	1074	1075	1076	1615	1086	1087	1088	1089	793	854	901	935	955	966	976	980	987	999	1002	1003	1011	1012	1013	1018	1021	1022	1023	1024	1027	1032	1034	1041	1042	1043	1047	1048	1052	1055	1097	1100	1105	1106	1114	1120	1121	1122	1125	1127	1131	1132	1137	1142	1143	1146	1155	1162	1173	1227	1229	1232	1233	1235	1236	1237	1239	1244	1246	1247	1254	1255	1256	1257	1258	1259	1260	1263	1264	1266	1267	1268	1269	1270	1273	1275	1276	1277	1278	1279	1280	1281	1282	1283	1284	1285	1286	1287	1288	1290	1291	1293	1294	1296	1297	1298	1299	1300	1301	1302	1303	1304	1306	1307	1308	1309	1310	1311	1312	1313	1315	1316	1317	1318	1319	1320	1321	1322	1323	1324	1325	1326	1327	1328	1329	1330	1331	1332	1333	1334	1335	1336	1337	1338	1339
1064	1065	1066	1067	1068	1069	1071	51	1073	1074	1075	1076	1086	1087	1088	1089	854	901	935	955	966	976	980	987	999	1002	1003	1011	1012	1013	1018	1021	1022	1023	1024	1027	1032	1034	1041	1042	1043	1047	1048	1052	1055	1097	1100	1105	1106	1114	1120	1121	1122	1125	1127	1131	1132	1137	1142	1143	1146	1155	1162	1173	1227	1229	1232	1233	1235	1236	1237	1239	1244	1246	1247	1254	1255	1256	1257	1258	1259	1260	1263	1264																																																																							
1064	1065	1066	1067	1068	1069	1071	51	1072	1074	1075	1076	1086	1087	1088	1089	854	901	935	955	966	976	980	987	999	1002	1003	1011	1012	1013	1018	1021	1022	1023	1024	1027	1032	1034	1041	1042	1043	1047	1048	1052	1055	1097																																																																																																													
1064	1065	1066	1067	1068	1069	1071	51	1072	1073	1075	1076	1086	1087	1088	1089	854	901	935	955	966	976	980	987	999	1002	1003	1011	1012	1013	1018	1021	1022	1023	1024	1027	1032	1034	1041	1042	1043	1047	1052	1055	1097	1100	1105	1106	1114	1120	1121	1122	1125	1127	1131	1132	1137	1142	1143	1146	1155	1162	1173	1227	1229	1232	1233	1235	1236	1237	1239	1244	1246	1247	1254	1255	1256	1257	1258	1259	1260	1263	1266	1267	1268	1269	1270	1273	1275	1276	1277	1278	1279	1280	1281	1282	1283	1284	1285	1287	1288	1290	1291	1293	1294	1296	1297	1298	1299	1300																																													
1064	1065	1066	1067	1068	1069	1071	51	1072	1073	1074	1076	1086	1087	1088	1089	854	901	935	955	966	976	980	987	999	1002	1003	1011	1012	1013	1021	1022	1023	1027	1032	1041	1042	1043	1047	1052	1055	1097	1100	1105	1106	1114	1120	1121	1122	1125	1127	1131	1132	1137	1142	1143	1146	1155	1162	1173	1227	1229	1232	1233	1235	1236	1237	1239	1244	1246	1247	1254	1255	1256	1257	1258	1259	1260	1263	1266	1267	1268	1269	1270	1273	1275	1276	1277	1278	1279	1281	1282	1283																																																														
1064	1065	1066	1067	1068	1069	1071	51	1072	1073	1074	1075	1086	1087	1088	1089	854	901	935	955	966	976	980	987	999	1002	1003	1011	1012	1013	1021	1022	1023	1027	1032	1041	1042	1043	1047	1052	1055	1097	1100	1105	1114	1120	1121	1122	1125	1127	1131	1132	1137	1142	1143	1146	1155	1162	1173	1227	1229	1232	1233	1235	1236	1237	1239	1244	1246	1247	1254	1255	1256	1257	1258	1259	1260	1263	1266	1267	1268	1269	1270	1273	1275	1276	1277	1278	1279	1281	1284	1285	1287																																																														
51	1078	1079	1080	1081	1082	1083	1084	1085																																																																																																																																																		
51	1077	1680	1079	1080	1083	1084	1085	1727	1728																																																																																																																																																	
51	1077	1078	1080	1081	1082	1083	1084	1085																																																																																																																																																		
51	1077	1078	1079	1081	1082	1083	1084	1085																																																																																																																																																		
51	1077	1079	1080	1082	1083	1084	1085																																																																																																																																																			
51	1077	1079	1080	1081	1083	1084	1085																																																																																																																																																			
51	1077	1078	1079	1080	1081	1082	1084	1085																																																																																																																																																		
51	1077	1078	1079	1080	1081	1082	1083	1085																																																																																																																																																		
51	1077	1078	1079	1080	1081	1082	1083	1084																																																																																																																																																		
1064	1065	1066	1067	1068	1069	1071	51	1072	1073	1074	1075	1076	1087	1088	1089																																																																																																																																											
1064	1065	1066	1067	1068	1069	1071	51	1072	1073	1074	1075	1076	1086	1088	1089																																																																																																				
1064	1065	1066	1067	1068	1069	1071	51	1072	1073	1074	1075	1076	1086	1087	1089																																																																																																				
1064	1065	1066	1067	1068	1069	1071	51	1072	1073	1074	1075	1076	1086	1087	1088																																																																																																				
1095	1096	1097	854	1099	1100	52	1104	1105	1106	901	1112	1113	1114	1120	1121	1122	1123	1127	935	1129	1131	1142	1172	1173																																																																																											
1092	1093	1094	52	1108	1109	1115	1116	1117	1118	1119	1126	1130	1133	1134	1135	1138	1139	1140	1141	1146	1147	1148	1149	1151	1152	1154	1156	1157	1158	1159	1160	1161	1163	1164	1165	1167	1169	1170	1171																																																																												
1091	1093	1094	52	1108	1109	1115	1116	1117	1118	1119	1126	1130	1133	1134	1135	1138	1139	1140	1141	1146	1147	1148	1149	1151	1152	1154	1156	1157	1158	1159	1160	1161	1163	1164	1165	1167	1169	1170	1171																																																																												
1091	1092	1094	52	1108	1109	1115	1116	1117	1118	1119	1126	1130	1133	1134	1135	1138	1139	1140	1141	1146	1147	1148	1149	1151	1152	1154	1156	1157	854	1159	1160	1161	1163	1164	1165	1167	1169	1170	1171																																																																												
1091	1092	1093	52	1108	1109	1115	1116	1117	1118	1119	1126	1130	1133	1134	1135	1138	1139	1140	1141	1146	1147	1148	1149	1151	1152	1154	1156	1157	854	1159	1160	1161	1163	1164	1165	1167	1169	1170	1171																																																																												
1090	1096	1097	854	1099	1100	52	1104	1105	1106	1107	1110	901	1112	1113	1114	1120	1121	1122	1123	1124	1125	1127	955	1129	1131	1132	1142	1162	1172	1173																																																																																					
52	1090	1095																																																																																																																	
1090	1095	854	901	1099	1100	52	1104	1105	1106	1107	1110	955	1112	1113	1114	1120	1121	1122	1123	1124	1125	1127	966	1129	1131	1132	1142	1162	1172	1173	976	980	987	999	1002	1011	1012	1013	1021	1022	1023	1027	1032	1041	1042	1043	1047	1052	1055	1064	1067	1071	1072	1073	1074	1075	1076	1137	1143	1146	1155	1227	1229	1232	1233	1235	1236	1237	1239	1244	1246	1247	1254	1255	1256	1257	1258	1259	1260	1263	1266	1267	1268	1269	1270	1273	1275	1276	1277	1278	1279	1281	1285	1287	1288	1290	1291	1293	1294	1296	1297	1298	1299	1300	1301	1302	1303								
854	52																																																																																																																		
1090	1095	854	1097	901	2354	1100	52	1104	1105	1106	1107	1110	966	1112	1113	1114	1120	1121	1122	1123	1124	1125	1127	976	1129	1131	1132	1142	1162	1172	1173																																																																																				
1090	1095	854	1097	901	1099	52	1104	1105	1106	1107	1110	966	1112	1113	1114	1120	1121	1122	1123	1124	1125	1127	976	1129	1131	1132	1142	1162	1172	1173	980	987	999	1002	1011	1012	1013	1021	1023	1032	1041	1042	1043	1047	1052	1055	1064	1067	1071	1072	1074	1075	1076	1137	1143	1146	1155	1227	1229	1232	1233	1235	1236	1237	1239	1244	1246	1247	1254	1255	1256	1257	1258	1259	1260	1263	1266	1267	1268	1269	1270	1273	1275	1276	1277	1278	1279	1281	1285	1287	1288	1291	1293	1294	1296	1297	1298	1299	1300	1301	1302	1303	1304	1306	1307	1308	1309	1311	1313	1316	1317	1318	1319	1322	1323
52	819	1144	1145	1150	1166	1168																																																																																																													
52	1103																																																																																																																		
52	1102																																																																																																											
1090	1095	854	1097	901	1099	1100	8581	52	9657	1105	1106	1107	1110	966	1112	1113	1114	1120	1121	1122	1123	1124	1125	1127	976	1129	1131	1132	1142	1162	1172	1173																																																																												
1090	1095	854	1097	901	1099	1100	52	1104	1106	1107	1110	966	1112	1113	1114	1120	1121	1122	1123	1124	1125	1127	976	1129	1131	1132	1142	1162	1172	1173	980	987	999	1002	1011	1012	1013	1021	1023	1032	1041	1042	1043	1047	1052	1055	1064	1067	1071	1072	1074	1075	1076	1137	1143	1146	1155	1227	1229	1232	1233	1235	1236	1237	1239	1244	1246	1247	1254	1255	1256	1257	1258	1259	1260																																	
1090	1095	854	1097	901	1099	1100	52	1104	1105	1107	1110	966	1112	1113	1114	1120	1121	1122	1123	1124	1125	1127	976	1129	1131	1132	1142	1162	1172	1173	980	987	999	1002	1011	1012	1013	1021	1023	1032	1041	1042	1043	1052	1055	1064	1067	1071	1072	1074	1075																																																									
1095	854	1097	901	1099	1100	52	1104	1105	1106	1110	966	1112	1113	1114	1120	1122	1123	1124	1125	1127	976	1129	1131	1132	3690	1142	1162	1172	1173																																																																															
1091	1092	1093	1094	52	1109	1115	1116	1117	1118	1119	1126	1130	1133	1134	1135	1138	1139	1140	1141	1146	1147	1148	1149	1152	1154	1156	1157	854	1159	1160	1163	1164	1165	1167	1169	1170																																																																								
1091	1092	1093	1094	52	1108	1115	1116	1117	1118	1119	1126	1130	1133	1134	1135	1138	1139	1140	1141	1146	1147	1148	1149	1152	1154	1156	1157	854	1159	1160	1163	1164	1165	1167	1169	1170	8671																																																																							
1095	854	1097	901	1099	1100	52	1104	1105	1106	1107	966	1112	1113	1114	1120	1122	1123	1124	1125	1127	976	1129	1131	1132	1142	1162	1172	1173																																																																																
901	966																																																																																																											
1090	1095	901	1097	966	1099	1100	52	1104	1105	1106	1107	1110	976	1113	1114	1120	1121	1122	1123	1124	1125	1127	980	1129	1131	1132	1142	1162	1172	1173																																																																														
1090	1095	966	1097	976	1099	1100	52	1104	1105	1106	1107	1110	980	1112	1114	1120	1121	1122	1123	1124	1125	1127	987	1129	1131	1132	1142	1162	1172	1173																																																																														
1090	1095	966	1097	976	1099	1100	52	1104	1105	1106	1107	1110	980	1112	1113	1120	1121	7468	1122	1123	1124	1125	1127	987	1129	1131	1132	1142	1162	1172	1173	999	1002	1011	1012	1013	1021	1023	1032	1041	1042	1043	1052	1055	1064	1067	1071	1072	1074	1075	1076	1137	1143	1146	1155	1227	1229	1232	1233	1235	1236	1237	1239	1244	1246	1247	1254	1255	1256	1257	1258	1259	1260	1263	1266	1267	1268	1269	1270	1273	1275	1276	1278	1279	1281	1285	1287	1288	1291	1293	1294	1296	1297	1298	1299	1300	1301	1302	1303	1304	1306	1307	1308	1309	1311	1313	1316	1317
1091	1092	1093	1094	52	1108	1109	1116	1117	1118	1119	1126	1130	1133	1134	1135	1138	1139	1140	1141	1146	1147	1148	1149	1151	1152	1154	1156	1157	966	1159	1160	1161	1163	1164	1165	1167	1169	1170	1171																																																																					
1091	1092	1093	1094	52	1108	1109	1115	1117	1118	1119	1126	1130	1133	1134	1135	1138	1139	1140	1141	1146	1147	1148	1149	1151	1152	1154	1156	1157	966	1159	1160	1161	1163	1164	1165	1167	1169	1170	1171																																																																					
1091	1092	1093	1094	52	1108	1109	1115	1116	1118	1119	1126	1130	1133	1134	1135	1138	1139	1140	1141	1146	1147	1148	1149	1151	1152	1154	1156	1157	966	1159	1160	1161	1163	1164	1165	1167	1169	1170	1171																																																																					
1091	1092	1093	1094	52	1108	1109	1115	1116	1117	1119	1126	1130	1133	1134	1135	1138	1139	1140	1141	1146	1147	1148	1149	1151	1152	1154	1156	1157	966	1159	1160	1161	1163	1164	1165	1167	1169	1170	1171																																																																					
1091	1092	1093	1094	52	1108	1109	1115	1116	1117	1118	1126	1130	1133	1134	1135	1138	1139	1140	1141	1146	1147	1148	1149	1151	1152	1154	1156	1157	966	1159	1160	1161	1163	1164	1165	1167	1169	1170	1171																																																																
1090	1095	966	1097	976	1099	1100	52	1104	1105	1106	1107	1110	980	1112	1113	1114	1121	1122	1123	1124	1125	1127	987	1129	1131	1132	1142	1162	1172	1173	999	1002	1011	1012	1013	1021	1023	1032	1041	1042	1043	1052	1055	1064	1067	1071	1072	1074	1075	1076	1137	1143	1146	1155	1227	1229	1232																																														
1090	1095	966	1097	976	1099	1100	52	1104	1105	1106	980	1112	1113	1114	1120	1123	1127	987	1129	1131	1142	1172	1173	999	1002	1011	1012	1013	1021	1023	1032	1041	1042	1043	1052	1055	1064	1067	1071	1072	1074	1075	1076	1122	1125	1132	1137	1143	1146	1155	1162	1227	1229	1232	1233	1235	1236	1237	1239	1244	1246	1247	1254	1255	1256	1257	1258	1259	1260	1263	1266	1267	1268	1269	1270	1273	1275	1276	1278	1279	1281	1287	1288	1291	1293	1294	1296	1297	1299	1300	1301	1302	1303	1306	1307	1308	1309	1311	1313	1316	1317	1318	1319
1090	1095	976	1097	980	1099	1100	52	1104	1105	1106	1107	1110	999	1112	1113	1114	1120	1123	1124	1125	1127	1002	1129	1131	1132	1142	1162	1172	1173	1011	1012	1013	1021	1023	1032	1041	1042	1043	1052	1055	1064	1071	1072	1074	1075	1076	1121	1137	1143	1146	1155	1227	1229	1232	1233																																																
1090	1095	976	1097	980	1099	1100	52	1104	1105	1106	1107	1110	999	1112	1113	1114	1120	1121	1122	1124	1125	1127	1002	1129	1131	1132	1142	1162	1172	1173																																																																									
1095	976	1097	980	1099	1100	52	1104	1105	1106	1107	1110	999	1112	1113	1114	1120	1122	1123	1125	1127	1002	1129	1131	1132	1142	1162	1172	1173																																																																											
1095	976	1097	980	1099	1100	52	1104	1105	1106	1107	1110	999	1112	1113	1114	1120	1122	1123	1124	1127	1002	1129	1131	1132	1142	1162	1172	1173	1011	1012	1013	1021	1023	1032	1041	1042	1052	1055	1064	1071	1072	1074	1075	1076	1121	1137	1143	1146	1155	1227	1229	1232	1233	1235	1236	1237	1239	1244	1246	1247	1254	1255	1256	1257	1258	1259	1260	1263	1266	1267	1268																																
1091	1092	1093	1094	52	1108	1109	1115	1116	1117	1118	1119	1130	1133	1134	1135	1136	1137	1138	1139	1140	1141	1143	1146	1147	1148	1149	1151	1152	1153	1154	1155	1156	1157	976	1159	1160	1161	1163	1164	1165	1167	1169	1170	1171																																																											
1090	1095	976	1097	980	1099	1100	52	1104	1105	1106	1107	1110	999	1112	1113	1114	1120	1121	1122	1123	1124	1125	1002	1129	1131	1132	1142	1162	1172	1173	1011	1012	1013	1023	1032	1041	1042	1052	1055	1064	1071	1072	1074	1075	1076	1137	1143	1146	1155	1227	1229	1232	1233	1235	1236	1237	1239	1244	1246	1247	1254	1255																																									
976																																																																																																							
1090	1095	976	1097	980	1099	1100	52	1104	1105	1106	1107	1110	999	1112	1113	1114	1120	1121	1122	1123	1124	1125	1127	1011	1131	1132	1142	1162	1172	1173																																																																									
1091	1092	1093	1094	52	1108	1109	1115	1116	1117	1118	1119	1126	1133	1134	1135	1136	1137	1138	1139	1140	1141	1143	1146	1147	1148	1149	1151	1152	1153	1154	1155	1156	1157	976	1159	1160	1161	1163	1164	1165	1167	1169	1170	1171																																																											
1090	1095	976	1097	980	1099	1100	52	1104	1105	1106	1107	1110	999	1112	1113	1114	1120	1121	1122	1123	1124	1125	1127	1011	1129	1132	1142	1162	1172	1173	1012	1013	1023	1032	1041	1042	1052	1055	1064	1071	1072	1074	1075	1076	1137	1143	1146	1155	1227	1229	1232	1233	1235	1236	1237	1239	1244	1246	1247	1254	1255	1256	1257	1258	1259	1260	1263																																				
1095	980	1097	999	1099	1100	52	1104	1105	1106	1107	1110	1011	1112	1113	1114	1120	2169	1122	1123	1124	1125	1127	1012	1129	1131	1142	1162	1172	1173	1013	1023	1032	1041	1042	1052	1055	1064	1071	1072	1074	1075	1076	1121	1137	1143	1146	1155	1227	1229	1232	1233																																																				
1091	1092	1093	1094	52	1108	1109	1115	1116	1117	1118	1119	1126	1130	1134	1135	1138	1139	1140	1141	1146	1147	1148	1149	1152	1154	1156	1157	980	1159	1160	1161	1163	1164	1165	1167	1169	1170	1171																																																																	
1091	1092	1093	1094	52	1108	1109	1115	1116	1117	1118	1119	1126	1130	1133	1135	1136	1137	1138	1139	1140	1141	1143	1146	1147	1148	1149	1151	1152	1153	1154	1155	1156	1157	980	1159	1160	1161	1163	1164	1165	1167	1169	1170	1171																																																											
1091	1092	1093	1094	52	1108	1109	1115	1116	1117	1118	1119	1126	1130	1133	1134	1138	1139	1140	1141	1146	1147	1148	1149	1152	1154	1156	1157	980	1159	1160	1161	1163	1164	1165	1167	1169	1170	1171																																																																															
52	1126	1130	1134	1137	1138	1139	1141	1143	1149	1151	1153	1154	1155	1156	1161	1163	1164	1165	1167	1171																																																																																																	
52	1126	1130	1134	1136	1138	1139	1141	1143	1149	1151	1153	1154	1155	1156	1161	1163	1164	1165	1167	1171	980	999	1011	1012	1013	1023	1032	1041	1042	1052	1055	1064	1071	1072	1074	1075	1076	1097	1100	1105	1114	1120	1121	1122	1125	1127	1131	1132	1142	1146	1162	1173	1227	1229	1232	1233	1235	1236	1237	1239	1244	1246	1247	1254	1255	1256	1257	1258	1259	1260	1263	1266	1267	1268	1269	1270	1273	1275	1276	1278	1279	1281	1287	1288	1291	1293	1294	1296	1299	1301	1302	1303	1306	1307	1308	1309	1311	1313	1318	1322	1324	1325	1326														
1091	1092	1093	1094	52	1108	1109	1115	1116	1117	1118	1119	1126	1130	1133	1134	1135	1136	1137	1139	1140	1141	1143	1146	1147	1148	1149	1151	1152	1153	1154	1155	1156	1157	980	1159	1160	1161	1163	1164	1165	1167	1169	1170	1171																																																																									
1091	1092	1093	1094	52	1108	1109	1115	1116	1117	1118	1119	1126	1130	1133	1134	1135	1136	1137	1138	1140	1141	1143	1146	1147	1148	1149	1151	1152	1153	1154	1155	1156	1157	980	1159	1160	1161	1163	1164	1165	1167	1169	1170	1171																																																																									
1091	1092	1093	1094	52	1108	1109	1115	1116	1117	1118	1119	1126	1130	1133	1134	1135	1138	1139	1141	1146	1147	1148	1149	1152	1154	1156	1157	980	1159	1160	1163	1164	1165	1167	1169	1170																																																																																	
1091	1092	1093	1094	52	1108	1109	1115	1116	1117	1118	1119	1126	1130	1133	1134	1135	1136	1137	1138	1139	1140	1143	1146	1147	1148	1149	1151	1152	1153	1154	1155	1156	1157	980	1159	1160	1161	1163	1164	1165	1167	1169	1170	1171																																																																									
1090	1095	980	1097	999	1099	5197	1100	52	1104	1105	1106	1107	1110	1011	1112	1113	1114	1120	1121	1122	1123	1124	1125	1127	1012	1129	1131	1132	1162	1172	1173	1013	1023	1032	1041	1042	1052	1055	1064	1071	1072	1074	1075	1076	1137	1143																																																																							
52	1126	1130	1134	1136	1137	1138	1139	1141	1149	1151	1154	1155	1156	1161	1163	1164	1165	1171	980	999	1011	1012	1013	1023	1032	1041	1042	1052	1055	1064	1071	1072	1074	1075	1076	1097	1100	1105	1114	1120	1121	1122	1125	1127	1131	1132	1142	1146	1162	1173	1227	1229	1232	1233	1235	1236	1237	1239																																																											
1101	52	1145	1150	1166	1168																																																																																																																
1101	52	1144	1150	1166	1168																																																																																																																
1091	1092	1093	1094	52	1108	1109	1115	1116	1117	1118	1119	1126	1130	1133	1134	1135	1138	1139	1140	1141	1147	1148	1149	1152	1154	1156	1157	980	1159	1160	1161	1163	1164	1165	1167	1169	1170	1171	999	1011	1012	1013	1023	1032	1041	1042	1052	1055	1064	1071	1072	1074	1075	1076	1097	1100	1105	1114	1120	1121	1122	1125	1127	1131	1132	1137	1143	1155	1162	1173	1227	1229	1232	1233	1235	1236	1237	1239	1244	1246	1247	1254	1255	1256	1257	1258	1259	1260	1263	1266	1267	1268	1269	1270	1273	1275	1276	1278	1279	1281	1287	1288	1291	1293	1294	1296	1299	1301	1302	1303	1306	1307	1308	1309	1311	1313	1318
1091	1092	1093	1094	52	1108	1109	1115	1116	1117	1118	1119	1126	1130	1133	1134	1135	1138	1139	1140	1141	1146	1148	1149	1152	1154	1156	1157	980	1159	1160	1161	1163	1164	1165	1167	1169	1170	1171																																																																															
1091	1092	1093	1094	52	1108	1109	1115	1116	1117	1118	1119	1126	1130	1133	1134	1135	1138	1139	1140	1141	1146	1147	1149	1152	1154	1156	1157	980	1159	1160	1161	1163	1164	1165	1167	1169	1170	1171																																																																															
1091	1092	1093	1094	52	1108	1109	1115	1116	1117	1118	1119	1126	1130	1133	1134	1135	1136	1137	1138	1139	1140	1141	1143	1146	1147	1148	1151	1152	1153	1154	1155	1156	1157	980	1159	1160	1161	1163	1164	1165	1167	1169	1170	1171																																																																									
1101	52	1144	1145	1166	1168																																																																																																																
1091	1092	1093	1094	52	1115	1116	1117	1118	1119	1126	1130	1134	1136	1137	1138	1139	1141	1143	1149	1153	1154	1155	1156	1161	1163	1164	1165	1167	5925	1169	1170	1171																																																																																																																											
1091	1092	1093	1094	52	1108	1109	1115	1116	1117	1118	1119	1126	1130	1133	1134	1135	1138	1139	1140	1141	1146	1147	1148	1149	1154	1156	1157	980	1159	1160	1163	1164	1165	1167	1169	1170	1171																																																																																																																						
52	1126	1130	1134	1136	1137	1138	1139	1141	1149	1151	6581	1154	1155	1161	1171																																																																																																																																												
1091	1092	1093	1094	52	1108	1109	1115	1116	1117	1118	1119	1126	1130	1133	1134	1135	1136	1137	1138	1139	1140	1141	1143	1146	1147	1148	1149	1151	1152	1153	1155	1156	1157	980	1159	1160	1161	1163	1164	1165	1167	1169	1170	1171																																																																																																															
52	1126	1130	1134	1136	1137	1138	1139	1141	1143	1149	1151	1153	1154	1156	1161	1163	1164	1165	1171	980	999	1011	1012	1013	1023	1032	1041	1042	1052	1055	1064	1071	1072	1074	1075	1076	1097	1100	1105	1114	1120	1121	1122	1125	1127	1131	1132	1146	1162	1173	1227	1229	1232	1233	1235	1236	1237	1239	1244	1246	1247	1254	1255	1256	1257	1258	1259	1260	1263	1266	1267	1268	1269	1270	1273	1275	1276	1278	1279	1281	1287	1288	1291	1293	1294	1296	1299	1301	1302	1303	1306	1307	1308	1309	1311	1313	1324	1325	1326	1327	1328	1329	1330	1331	1332	1333	1334	1335	1337	1338	1339	1340	1341	1342	1343	1344	1345	1346	1347	1348	1349	1350	1351	1352	1353	1354	1355	1356	1357	1358	1359	1360	1361	1362	1363	1364	1365	1366	1367	1368	1369	1370	1371	1372	1373	1374	1375	1376	1377	1378	1379	1380	1381	1382	1383
1091	1092	1093	1094	52	1108	1109	1115	1116	1117	1118	1119	1126	1130	1133	1134	1135	1136	1137	1138	1139	1140	1141	1143	1146	1147	1148	1149	1151	1152	1154	1155	1157	980	1159	1160	1161	1163	1164	1165	1167	1169	1170	1171																																																																																																																
1091	1092	1093	1094	52	1108	1109	1115	1116	1117	1118	1119	1222	1126	1130	1133	1134	1135	1138	1139	1140	1141	1146	1147	1148	1149	1152	1154	1156	980	1159	1160	1163	1164	1165	1167	1169	1170																																																																																																																						
52	1091	1092																																																																																																																																																									
1091	1092	1093	1094	52	1108	1109	1115	1116	1117	1118	1119	1126	1130	1133	1134	1135	1138	1139	1140	1141	1146	1147	1148	1149	1152	1154	1156	1157	980	1160	1163	1164	1165	1167	1169	1170																																																																																																																							
1091	1092	1093	1094	52	1108	1109	1115	1116	1117	1118	1119	1126	1130	1133	1134	1135	1138	1139	1140	1141	1146	1147	1148	1149	1152	1154	1156	1157	980	1159	1163	1164	1165	1167	1861	1169	1170																																																																																																																						
1091	1092	1093	1094	52	1115	1116	1117	1118	1119	1126	1130	1133	1134	1135	1136	1137	1138	1139	1141	1143	1146	1147	1148	1149	1151	1153	1154	1155	1156	1163	1164	1165	1167	1169	1170	1171																																																																																																																							
1095	980	1097	999	1099	1100	52	1104	1105	1106	1107	1110	1012	1112	1113	1114	1120	1122	1123	1124	1125	1127	1013	1129	1131	1132	1142	1172	1173	1023	1032	1041	1042	1052	1055	1064	1071	1072	1074	1075	1076	1121	1137	1143	1146	1155	1227	1229	1232	1233	1235	1236	1237	1239	1244	1246	1247	1254	1255	1256	1257	1258	1259	1260	1263	1266	1267	1268	1269	1270	1273	1275	1276	1278	1279	1281	1287	1288	1291	1293	1294	1296	1299	1301	1302	1303	1306	1307	1308																																																																			
1091	1092	1093	1094	52	1108	1109	1115	1116	1117	1118	1119	1126	1130	1133	1134	1135	1136	1137	1138	1139	1140	1141	1143	1146	1147	1148	1149	1151	1152	1154	1155	1156	1157	999	1159	1160	1161	1164	1165	1167	1169	1170	1171																																																																																																																
1091	1092	1093	1094	52	1108	1109	1115	1116	1117	1118	1119	1126	1130	1133	1134	1135	1136	1137	1138	1139	1140	1141	1143	1146	1147	1148	1149	1151	1152	1154	1155	1156	1157	999	1159	1160	1161	1163	1165	1167	1169	1170	1171																																																																																																																
1091	1092	1093	1094	52	1108	1109	1115	1116	1117	1118	1119	1126	1130	1133	1134	1135	1136	1137	1138	1139	1140	1141	1143	1146	1147	1148	1149	1151	1152	1154	1155	1156	1157	999	1159	1160	1161	1163	1164	1167	1169	1170	1171																																																																																																																
1101	52	2138	1144	1145	1150	1168																																																																																																																																																					
1091	1092	1093	1094	52	1108	1109	1115	1116	1117	1118	1119	1126	1130	1133	1134	1135	1136	1137	1138	1139	1140	1141	1146	1147	1148	1149	1151	1152	1154	1156	1157	999	1159	1160	1161	1163	1164	1165	1169	1170	1171																																																																						
1101	52	4801	1144	1145	1150	1166																																																																																																									
1091	1092	1093	1094	52	1108	1109	1115	1116	1117	1118	1119	1126	1130	1133	1134	1135	1138	1139	1140	1141	1146	1147	1148	1149	1151	1152	1154	1156	1157	999	1159	1160	1161	1163	1164	1165	1167	1170	1171																																																																								
1091	1092	1093	1094	52	1108	1109	1115	1116	1117	1118	1119	1126	1130	1133	1134	1135	1138	1139	1140	1141	1146	1147	1148	1149	1151	1152	1154	1156	1157	999	1159	1160	1161	1163	1164	1165	1167	1169	1171																																																																								
1091	1092	1093	1094	52	1115	1116	1117	1118	1119	1126	1130	1133	1134	1135	1136	1137	1138	1139	1141	1143	1146	1147	1148	1149	1151	1152	1153	1154	1155	1156	1161	1163	1164	1165	1167	1169	1170																																																																										
1090	1095	999	1097	1013	1099	1100	52	1104	1105	1106	1107	1110	1023	1112	1113	1114	1120	1121	1122	1123	1124	1125	1127	1032	1129	1131	1132	1142	1162	1173																																																																																	
1090	1095	999	1097	1013	1099	1100	52	1104	1105	1106	1107	1110	1023	1112	1113	1114	1120	1121	1122	1123	1124	1125	1127	1032	1129	1131	1132	1142	1162	1172	1041	1042	1052	1055	1064	1071	1072	1074	1075	1076	1137	1143	1146	1155	1227	1229	1232	1233	1235	1236	1237	1239	1244	1246	1247	1254	1255	1256	1257	1258	1259	1260	1263	1266	1267	1268	1269	1270	1273	1275	1276	1278	1279	1281	1287	1288	1291	1293	1294	1296	1299	1301	1302	1303	1306	1307	1308	1309	1311	1313	1324	1325	1327	1329	1330	1331	1332	1333	1334	1335	1337	1339	1340	1341	1342	1343	1344	1345	1346	1347	1348
1175	1176	1177	1178	1179	1181	1182	1183	1184	1185	1186	1187	1188	1189	1190	1191	1192	1193	1194	1195	1196	1197	1198	1199	1200	1201	1202	1203	1204	1205	1206	1207	1208	1209	1210	1211	1213	1214	1215	53	1216	1217	1218	1221	1222	1223	1224	1225	1226																																																															
1174	1176	1177	1178	1179	1181	1182	1183	1184	1185	1186	1187	1188	1189	1190	1191	1192	1193	1194	1195	1196	1197	1198	1199	1200	1201	1202	1203	1204	1205	1206	1207	1208	1209	1210	1211	1213	1214	1215	53	1216	1217	1218	999	1221	1222	1223	1224	1225	1226																																																														
1174	1175	1177	1178	1179	1180	1181	1182	1183	1184	1185	1186	1187	1189	1190	1191	1192	1193	1194	1195	1196	1197	1198	1199	1200	1201	1202	1203	1204	1205	1206	1207	1208	1209	1210	1211	1212	1213	1214	1215	53	1216	1217	1219	1220	1221	1222	1223	1224	1225	1226																																																													
1174	1175	1176	5991	1178	1179	1180	1181	1182	1183	1184	1185	1186	1187	1188	1189	1190	1191	1192	1193	1194	1195	1196	1197	1198	1199	1200	1201	1202	1203	1204	1205	1206	1207	1208	1209	1210	1211	1212	1213	1214	1215	53	1216	1217	1218	1219	1220	1221	1222	1223	1224	1225	1226																																																										
1174	1175	1176	1177	1179	1180	1181	1182	1183	1184	1185	1186	1187	1188	1189	1190	1191	1192	1193	1194	1195	1196	1197	1198	1199	1200	1201	1202	1203	1204	1205	1206	1207	1208	1209	1210	1211	1212	1213	1214	1215	53	1216	1217	1218	1219	1220	1221	1222	1223	1224	1225	1226																																																											
1174	1175	1176	1177	1178	1180	1181	1182	1183	1184	1185	1186	1187	1188	1189	1190	1191	1192	1193	1194	1195	1196	1197	1198	1199	1200	1201	1202	1203	1204	1205	1206	1207	1208	1209	1210	1211	1212	1213	1214	1215	53	1216	1217	1218	1219	1220	1221	1222	1223	1224	1225	1226																																																											
1176	1177	1178	1179	1181	1182	1183	1184	1185	1186	1187	1189	1190	1191	1192	1193	1194	1195	1196	1197	1198	1199	1200	1201	1202	1203	1204	1205	1206	1207	1208	1210	1211	1212	1213	1214	1215	53	1216	1217	1219	1220	1221																																																																					
1174	1175	1176	1177	1178	1179	1180	1182	1183	1184	1185	1186	1187	1188	1189	1190	1191	1192	1193	1194	1195	1196	1197	1198	1199	1200	1201	1202	1203	1204	1205	1206	1207	1208	1209	1210	1211	1212	1213	1214	1215	53	1216	1217	1218	1219	1220	1221	1222	1223	1224	1225	1226																																																											
1174	1175	1176	1177	1178	1179	1180	1181	1183	1184	1185	1186	1187	1188	1189	1190	1191	1192	1193	1194	1195	1196	1197	1198	1199	1200	1201	1202	1203	1204	1205	1206	1207	1208	1209	1210	1211	1212	1213	1214	1215	53	1216	1217	1218	1219	1220	1221	1222	1223	1224	1225	1226																																																											
1174	1175	1176	1177	1178	1179	1180	1181	1182	1184	1185	1186	1187	1188	1189	1190	1191	1192	1193	1194	1195	1196	1197	1198	1199	1200	1201	1202	1203	1204	1205	1206	1207	1208	1209	1210	1211	1213	1214	1215	53	1216	1217	1218	1221	1222	1223	1224	1225	1226					
2924	1174	1175	1176	1177	1178	1179	1180	1181	1182	1183	1185	1186	1187	1188	1189	1190	1191	1192	1193	1194	1195	1196	1197	1198	1199	1200	1201	1202	6936	1203	1204	1205	1206	1207	1208	1209	1210	1211	1212	1213	1214	1215	53	1216	1217	1218	1219	1220	1221	1222	1223	1224	1225	1226
2924	1174	1175	1176	1177	1178	1179	1180	1181	1182	1183	1184	1186	1187	1188	1189	1190	1191	1192	1193	1194	1195	1196	1197	1198	1199	1200	1201	1202	6936	1203	1204	1205	1206	1207	1208	1209	1210	1211	1212	1213	1214	1215	53	1216	1217	1218	1219	1220	1221	1222	1223	1224	1225	1226
2924	1174	1175	1176	1177	1178	1179	1180	1181	1182	1183	1184	1185	1187	1188	1189	1190	1191	1192	1193	1194	1195	1196	1197	1198	1199	1200	1201	1202	6936	1203	1204	1205	1206	1207	1208	1209	1210	1211	1212	1213	1214	1215	53	1216	1217	1218	1219	1220	1221	1222	1223	1224	1225	1226
2924	1174	1175	1176	1177	1178	1179	1180	1181	1182	1183	1184	1185	1186	1188	1189	1190	1191	1192	1193	1194	1195	1196	1197	1198	1199	1200	1201	1202	6936	1203	1204	1205	1206	1207	1208	1209	1210	1211	1212	1213	1214	1215	53	1216	1217	1218	1219	1220	1221	1222	1223	1224	1225	1226
1174	1175	1177	1178	1179	1181	1182	1183	1184	1185	1186	1187	1189	1190	1191	1192	1195	1196	1197	1198	1199	1200	1201	1203	1204	1205	1206	1207	1208	1209	1213	1214	1215	53	1216	1217	1218	1221	1222	1223	1224	1225	1226												
1889	1174	1175	1176	1177	1178	1179	1180	1181	1182	1183	1184	1185	1186	1187	1188	1190	1191	1192	1193	1194	1195	1196	1197	1198	1199	1200	1201	1202	1203	1204	1205	1206	1207	1208	1209	1210	1211	1212	1213	1214	1215	53	1216	1217	1218	1219	1220	1221	1222	1223	1224	1225	1226	
8237	1174	1175	1176	1177	1178	1179	1180	1181	1182	1183	1184	1185	1186	1187	1188	1189	1191	1192	1193	1194	1195	1196	1197	1198	1199	1200	1201	1202	1203	1204	1205	1206	1207	1208	1209	1210	1211	1212	1213	1214	1215	53	1216	1217	1218	1219	1220	1221	1222	3069	1223	1224	1225	1226
1174	1175	1176	1177	1178	1179	1180	1181	1182	1183	1184	1185	1186	1187	1188	1189	1190	1192	1193	1194	1195	1196	1197	1198	1199	1200	1201	1202	1203	1204	1205	1206	1207	1208	1209	1210	1211	1212	1213	1214	1215	53	1216	1217	1218	1219	1220	1221	1222	1223	1224	1225	1226		
1174	1175	1176	1177	1178	1179	1180	1181	1182	1183	1184	1185	1186	1187	1188	1189	1190	1191	1193	1194	1195	1196	1197	1198	1199	1200	1201	1202	1203	1204	1205	1206	1207	1208	1209	1210	1211	1212	1213	1214	1215	53	1216	1217	1218	1219	1220	1221	1222	1223	1224	1225	1226		
1174	1175	1176	1177	1178	1179	1180	1181	1182	1183	1184	1185	1186	1187	1189	1190	1191	1192	1194	1195	1196	1197	1198	1199	1200	1201	1202	1203	1204	1205	1206	1207	1208	1209	1210	1211	1212	1213	1214	1215	53	1216	1217	1219	1220	1221	1222	2441	1223	1224	1225	1226			
1174	1175	1176	1177	1178	1179	1180	1181	1182	1183	1184	1185	1186	1187	1189	1190	1191	1192	1193	1195	1196	1197	1198	1199	1200	1201	1202	1203	1204	1205	1206	1207	1208	1209	1210	1211	1212	1213	1214	1215	53	1216	1217	1219	1220	1221	1222	9093	1223	1224	1225	1226			
1174	1175	1176	1177	1178	1179	1180	1181	1182	1183	1184	1185	1186	1187	1188	1189	1190	1191	1192	1193	1194	1196	1197	1198	1199	1200	1201	1202	1203	1204	1205	1206	1207	1208	1209	1210	1211	1212	1213	1214	1215	53	1216	1217	1218	1219	1220	1221	1222	1223	1224	1225	1226		
1174	1175	1176	1177	1178	1179	1180	1181	1182	1183	1184	1185	1186	1187	1188	1189	1190	1191	1192	1193	1194	1195	1197	1198	1199	1200	1201	1202	1203	1204	1205	1206	1207	1208	1209	1210	1211	1212	1213	1214	1215	53	1216	1217	1218	1221	1222	1223	1224	1225	1226				
1174	1175	1176	1177	1178	1179	1180	1181	1182	1183	1184	1185	1186	1187	1188	1189	1190	1191	1192	1193	1194	1195	1196	1198	1199	1200	1201	1202	1203	1204	1205	1206	1207	1208	1209	1210	1211	1212	1213	1214	1215	53	1216	1217	1218	1221	1222	1223	1224	1225	1226				
1174	1175	1176	1177	1178	1179	1180	1181	1182	1183	1184	1185	1186	1187	1188	1189	1190	1191	1192	1193	1194	1195	1196	1197	1199	1200	1201	1202	1203	1204	1205	1206	1207	1208	1209	1210	1211	1212	1213	1214	1215	53	1216	1217	1218	1219	1220	1221	1222	1223	1224	1225	1226		
1174	1175	1176	1177	1178	1179	1180	1181	1182	1183	1184	1185	1186	1187	1188	1189	1190	1191	1192	1193	1194	1195	1196	1197	1198	1200	1201	1202	1203	1204	1205	1206	1207	1208	1209	1210	1211	1212	1213	1214	1215	53	1216	1217	1218	1219	1220	1221	1222	1223	1224	1225	1226	
1174	1175	1176	1177	1178	1179	1180	1181	1182	1183	1184	1185	1186	1187	1188	1189	1190	1191	1192	1193	1194	1195	1196	1197	1198	1199	1201	1202	1203	1204	1205	1206	1207	1208	1209	1210	1211	1212	1213	1214	1215	53	1216	1217	1218	1219	1220	1221	1222	1223	1224	1225	1226	
1174	1175	1176	1177	1178	1179	1180	1181	1182	1183	1184	1185	1186	1187	1188	1189	1190	1191	1192	1193	1194	1195	1196	1197	1198	1199	1200	1202	1203	1204	1205	1206	1207	1208	1209	1210	1211	1212	1213	1214	1215	53	1216	1217	1218	1221	1222	1223	1224	1225	1226			
1174	1175	1176	1177	1178	1179	1180	1181	1182	1183	1184	1185	1186	1187	1189	1190	1191	1192	1193	1194	1195	1196	1197	1198	1199	1200	1201	1203	1204	1205	1206	1207	1208	1209	1210	1211	1212	1213	1214	1215	53	1216	1217	1219	1220	1221	1222	1223	1224	1225	1226			
3025	1174	1175	1176	1177	1178	1179	1180	1181	1182	1183	1184	1185	1186	1187	1188	1189	1190	1191	1192	1193	1194	1195	1196	1197	1198	1199	1200	1201	1202	1204	1205	1206	1207	1208	1209	1210	1211	1212	1213	1214	1215	53	1216	1217	1218	1219	1220	1221	1222	1223	1224	1225	1226
3025	1174	1175	1176	1177	1178	1179	1180	1181	1182	1183	1184	1185	1186	1187	1188	1189	1190	1191	1192	1193	1194	1195	1196	1197	1198	1199	1200	1201	1202	1203	1205	1206	1207	1208	1209	1210	1211	1212	1213	1214	1215	53	1216	1217	1218	1219	1220	1221	1222	1223	1224	1225	1226
1174	1175	1176	1177	1178	1179	1180	1181	1182	1183	1184	1185	1186	1187	1188	1189	1190	1191	1192	1193	1194	1195	1196	1197	1198	1199	1200	1201	1202	1203	1204	1206	1207	1208	1209	1210	1211	1212	1213	1214	1215	53	1216	1217	1218	1221	1222	1223	1224	1225	1226			
1174	1175	1176	1177	1178	1179	1180	1181	1182	1183	1184	1185	1186	1187	1188	1189	1190	1191	1192	1193	1194	1195	1196	1197	1198	1199	1200	1201	1202	1203	1204	1205	1207	1208	1209	1210	1211	1212	1213	1214	1215	53	1216	1217	1218	1219	1220	1221	1222	1223	1224	1225	1226	
1174	1175	1176	1177	1178	1179	1180	1181	1182	1183	1184	1185	1186	1187	1188	1189	1190	1191	1192	1193	1194	1195	1196	1197	1198	1199	1200	1201	1202	1203	1204	1205	1206	1208	1209	1210	1211	1212	1213	1214	1215	53	1216	1217	1218	1219	1220	1221	1222	1223	1224	1225	1226	
1174	1175	1176	1177	1178	1179	1180	1181	1182	1183	1184	1185	1186	1187	1188	1189	1190	1191	1192	1193	1194	1195	1196	1197	1198	1199	1200	1201	1202	1203	1204	1205	1206	1207	1209	1210	1211	1212	1213	1214	1215	53	1216	1217	1218	1219	1220	1221	1222	1223	1224	1225	1226	
1174	1175	1176	1177	1178	1179	1181	1182	1183	1184	1185	1186	1187	1188	1189	1190	1191	1192	1193	1194	1195	1196	1197	1198	1199	1200	1201	1202	1203	1204	1205	1206	1207	1208	1210	1211	1213	1214	1215	53	1216	1217	1218	1221	1222	1223	1224	1225	1226					
1174	1175	1176	1177	1178	1179	1180	1181	1182	1183	1184	1185	1186	1187	1189	1190	1191	1192	1193	1194	1195	1196	1197	1198	1199	1200	1201	1202	1203	1204	1205	1206	1207	1208	1209	1211	1212	1213	1214	1215	53	1216	1217	1219	1220	1221	1222	1223	1224	1225	1226			
1174	1175	1176	1177	1178	1179	1180	1181	1182	1183	1184	1185	1186	1187	1189	1190	1191	1192	1193	1194	1195	1196	1197	1198	1199	1200	1201	1202	1203	1204	1205	1206	1207	1208	1209	1210	1212	1213	1214	1215	53	1216	1217	1219	1220	1221	1222	1223	1224	1225	1226			
1176	1177	1178	1179	1180	1181	1182	1184	1185	1186	1187	1189	1190	1191	1192	1193	1194	1195	1196	1197	1198	1199	1200	1201	1202	1203	1204	1205	1206	1207	1208	1210	1211	1213	1214	1215	53	1216	1217	1219	1220	1221												
1174	1175	1176	1177	1178	1179	1180	1181	1182	1183	1184	1185	1186	1187	1188	1189	1190	1191	1192	1193	1194	1195	1196	1197	1198	1199	1200	1201	1202	1203	1204	1205	1206	1207	1208	1209	1210	1211	1212	1214	1215	53	1216	1217	1218	1219	1220	1221	1222	1223	1224	1225	1226	
1174	1175	1176	1177	1178	1179	1180	1181	1182	1183	1184	1185	1186	1187	1188	1189	1190	1191	1192	1193	1194	1195	1196	1197	1198	1199	1200	1201	1202	1203	1204	1205	1206	1207	1208	1209	1210	1211	1212	1213	1215	53	1216	1217	1218	1219	1220	1221	1222	1223	1224	1225	1226	
1174	1175	1176	1177	1178	1179	1180	1181	1182	1183	1184	1185	1186	1187	1188	1189	1190	1191	1192	1193	1194	1195	1196	1197	1198	1199	1200	1201	1202	1203	1204	1205	1206	1207	1208	1209	1210	1211	1212	1213	1214	53	1216	1217	1218	1219	1220	1221	1222	1223	1224	1225	1226																												
1174	1175	1176	1177	1178	1179	1180	1181	1182	1183	1184	1185	1186	1187	1188	1189	1190	1191	1192	1193	1194	1195	1196	1197	1198	1199	1200	1201	1202	1203	1204	1205	1206	1207	1208	1209	1210	1211	1212	1213	1214	1215	53	1217	1218	1219	1220	7396	1221	1222	1223	1224	1225	1226																											
1174	1175	1176	1177	1178	1179	1180	1181	1182	1183	1184	1185	1186	1187	1188	1189	1190	1191	1192	1193	1194	1195	1196	1197	1198	1199	1200	1201	1202	1203	1204	1205	1206	1207	1208	1209	1210	1211	1212	1213	1214	1215	53	1216	1218	1219	1220	1221	1222	1223	1224	1225	1226																												
1174	1175	1177	1178	1179	1181	1182	1183	1184	1185	1186	1187	1188	1189	1190	1191	1192	1195	1196	1197	1198	1199	1200	1201	1203	1204	1205	1206	1207	1208	1209	1213	1214	1215	53	1216	1217	1221	1222	1223	1224	1225	1226																																						
1176	1177	1178	1179	1180	1181	1182	1184	1185	1186	1187	1189	1190	1191	1192	1193	1194	1195	1198	1199	1200	1202	1203	1204	1206	1207	1208	1210	1211	1212	1213	1214	1215	53	1216	1217	1220	1221																																											
1176	1177	1178	1179	1180	1181	1182	1184	1185	1186	1187	1189	1190	1191	1192	1193	1194	1195	1198	1199	1200	1202	1203	1204	1206	1207	1208	1210	1211	1212	1213	1214	1215	53	1216	1217	1219	1221																																											
1174	1175	1176	1177	1178	1179	1180	1181	1182	1183	1184	1185	1186	1187	1188	1189	1190	1191	1192	1193	1194	1195	1196	1197	1198	1199	1200	1201	1202	1203	1204	1205	1206	1207	1208	1209	1210	1211	1212	1213	1214	1215	53	1216	1217	1218	1219	1220	1222	1223	1224	1225	1226																												
1174	1175	1176	1177	1178	1179	1181	1182	1183	1184	1185	1186	1187	1188	1189	1190	1191	1192	1193	1194	1195	1196	1197	1198	1199	1200	1201	1202	1203	1204	1205	1206	1207	1208	1209	1210	1211	1213	1214	1215	53	1216	1217	1218	1221	1157	1223	1224	1225	1226																															
1174	1175	1176	1177	1178	1179	1181	1182	1183	1184	1185	1186	1187	1188	1189	1190	1191	1192	1193	1194	1195	1196	1197	1198	1199	1200	1201	1202	1203	1204	1205	1206	1207	1208	1209	1210	1211	1213	1214	1215	53	1216	1217	1218	1221	1222	1224	1225	1226																																
1174	1175	1176	1177	1178	1179	1181	1182	1183	1184	1185	1186	1187	1188	1189	1190	1191	1192	1193	1194	1195	1196	1197	1198	1199	1200	1201	1202	1203	1204	1205	1206	1207	1208	1209	1210	1211	1213	1214	1215	53	1216	1217	1218	1221	1222	1223	1225	1226																																
1174	1175	1176	1177	1178	1179	1181	1182	1183	1184	1185	1186	1187	1188	1189	1190	1191	1192	1193	1194	1195	1196	1197	1198	1199	1200	1201	1202	1203	1204	1205	1206	1207	1208	1209	1210	1211	1213	1214	1215	53	1216	1217	1218	1221	1222	1223	1224	1226																																
1174	1175	1176	1177	1178	1179	1181	1182	1183	1184	1185	1186	1187	1188	1189	1190	1191	1192	1193	1194	1195	1196	1197	1198	1199	1200	1201	1202	1203	1204	1205	1206	1207	1208	1209	1210	1211	1213	1214	1215	53	1216	1217	1218	1221	1222	1223	1224	1225																																
1228	1230	1231	1232	1236	1237	999	1251	1255	1257	1269	1277	1278	1280	1285	1297	54	1311	1324	1330	1013	1350	1364	1365	1023	1032	1376	1390	1042	1052	1055	1064	1071	1072	1074	1075	1076	1097	1100	1105	1114	1120	1121	1122	1125	1127	1131	1132	1137	1143	1146	1155	1162	1173	1229																										
54	1227	1230	999	1232	1236																																																																											
1233	999	1246	1248	1254	1259	1013	1272	1279	1281	1286	1288	54	1326	1328	1346	1347	1359	1371	1384	1023	1032	1042	1052	1055	1064	1071	1072	1074	1075	1076	1097	1100	1105	1114	1120	1121	1122	1125	1127	1131	1132	1137	1143	1146	1155	1162	1173	1227	1232	1235	1236	1237	1239	1244	1247	1255	1256	1257	1258	1260	1263	1266	1267	1268	1269	1270	1273	1275	1276	1278	1287	1291	1293	1294	1296	1299	1301	1302	1303	1306
1227	1228	999	1232	1236	1237	1013	1251	1255	1257	1269	1277	1278	1023	1285	1297	54	1311	1324	1330	1032	1350	1364	1365	1042	1052	1376	1390																																																					
54	1227																																																																																																																																				
1227	1228	1230	999	1236	1237	1013	1251	1255	1257	1269	1277	1278	1032	1285	1297	54	1311	1324	1330	1042	1350	1364	1365	1052	1055	1376	1390	1064	1071	1072	1074	1075	1076	1097	1100	1105	1114	1120	1121	1122	1125	1127	1131	1132	1137	1143	1146	1155	1162	1173	1229	1233	1235	1239	1244	1246	1247	1254	1256	1258	1259	1260	1263																																																																						
1229	999	1246	1248	1254	1259	1013	1272	1279	1281	1286	1288	54	1326	1328	1346	1347	1359	1371	1384	1032	1042	1055	1064	1071	1072	1074	1075	1076	1097	1100	1105	1114	1121	1122	1125	1127	1131	1132	1137	1143	1146	1155	1162	1173	1232	1235	1236	1237	1239	1244	1247	1255	1256	1257	1258	1260	1263	1266	1267	1268	1269	1270	1273	1275	1276	1278	1287	1291	1293	1294	1296	1299	1301	1302	1303	1306	1307	1308	1309	1311	1313	1324	1327	1329	1330																																																
54	1235	1240	1243	1247	1263																																																																																																																																
1234	1240	1243	1247	1263	1264	1266	1273	1275	1276	999	1293	1294	1013	1296	1298	1300	54	1322	1032	1331	1333	1343	1374	1042	1381	1383	1392	1055	1064	1071	1072	1074	1075	1076	1097	1100	1105	1114	1121	1125	1127	1131	1137	1143	1146	1155	1162	1173	1229	1232	1233	1236	1239	1244	1246	1254	1255	1256	1257	1258	1259	1260	1267	1268	1269	1270	1278	1279	1281	1287	1288	1291	1299	1301	1302	1303	1306	1307	1308	1309	1311	1313	1324	1329	1330	1332	1335	1337	1339	1340	1341	1342	1344	1345	1346	1347	1348	1349	1350	1351	1352	1355	1357	1358	1359	1360	1361	1362	1363	1364	1365	1366	1367	1369	1370	1371	1372	1373	1376	1377	1378	1379	1380	1382	1384	1385	1386	1387	1388	1389	1390	1391	1393
1227	1228	1230	999	1232	1237	1013	1251	1255	1257	1269	1277	1278	1032	1285	1297	54	1311	1324	1330	1042	1350	1364	1365	1055	1064	1376	1390	1071	1072	1074	1075	1076	1097	1100	1105	1114	1121	1125	1127	1131	1137	1143	1146	1155	1162	1173	1229	1233	1235	1239	1244	1246	1247	1254	1256	1258																																																																													
1227	999	1230	1013	1232	1236	1032	1042	1255	1257	1269	1277	1278	1055	1285	1297	54	1311	1324	1330	1064	1350	1364	1365	1071	1072	1376	1390	1074	1075	1076	1097	1100	1105	1114	1121	1125	1127	1131	1137	1143	1146	1155	1162	1173	1229	1233																																																																																							
54																																																																																																																																					
1244	1252	1258	54	1310	1312	1315	1351	1356	1366	1372	1373	1379	1380	1382	1385	1386	1387	1388	1389	1397	1013	1032	1042	1055	1064	1071	1072	1074	1075	1076	1097	1100	1105	1114	1121	1125	1127	1131	1137	1143	1146	1155	1162	1173	1229	1232	1233	1235	1236	1246	1247	1254	1255	1256	1257	1259	1260	1263	1266	1267	1268	1269	1270	1273	1275	1276	1278	1279	1281	1287	1288	1291	1293	1294	1296	1299	1301	1302	1303	1306	1307	1308	1309	1311	1313	1324	1329																																														
1234	1235	1243	1247	1263	1264	1266	1273	1275	1276	1013	1293	1294	1032	1296	1298	1300	54	1322	1042	1331	1333	1343	1374	1055	1381	1383	1392																																																																																																										
1260	1265	1267	1268	1282	1283	1284	1290	54	1318	1329	1336	1340	1344	1345	1352	1013	1363	1367	1032	1042																																																																																																																	
1013	1032	54																																																																																																																																			
1234	1235	1240	1247	1263	1264	1266	1273	1275	1276	1013	1293	1294	1032	1296	1298	1300	54	1322	1042	1331	1333	1343	1374	1055	1381	1383	1392																																																																																																										
1239	1252	1258	54	1310	1312	1315	1341	1351	1355	1356	1366	1372	1373	1379	1380	1382	1385	1386	1387	1388	1389	1397	1013	1032	1042	1055	1064	1071	1072	1074	1075	1076	1097	1100	1105	1114	1121	1125	1127	1131	1137	1146	1155	1162	1173	1229	1232	1233	1235	1236	1246	1247	1254	1255	1256	1257	1259	1260	1263	1266	1267	1268																																																																							
1249	1256	1270	1271	1274	1299	54	1308	1309	1316	1317	1325	1332	1335	1338	1348	1013	1357	1358	1360	1391	1394	1395	1396																																																																																																														
1229	1233	1013	1248	1254	1259	1032	1272	1279	1281	1286	1288	54	1326	1328	1346	1347	1359	1371	1384	1042	1055	1064	1071	1072	1074	1075	1076	1097	1100	1105	1114	1121	1125	1127	1131	1137	1146	1155	1162	1173	1232	1235	1236	1239	1244	1247	1255																																																																																						
1234	1235	1240	1243	1263	1264	1266	1273	1275	1276	1013	1293	1294	1032	1296	1298	1300	54	1322	1042	1331	1333	1343	1374	1055	1381	1383	1392	1064	1071	1072	1074	1075	1076	1097	1100	1105	1114	1121	1125	1127	1131	1137	1146	1155	1162	1173	1229	1232	1233	1236	1239	1244	1246																																																																	
1229	1233	1013	1246	1254	1259	1032	1272	1279	1281	1286	1288	54	1326	1328	1346	1347	1359	1371	1384																																																																																																			
1245	1256	1013	1299	54	1308	1316	1317	1325	1332	1335	1348	1358	1360	1394	1396																																																																																																							
1253	1262	1287	1291	1301	1302	1303	1304	54	1306	1307	1313	1314	1319	1320	1013	1323	1334	1337	1339	1342	1361	1362	1370	1378																																																																																														
1013	1032	1042	54	1227	1230	1232	1236																																																																																																															
54	1239	1244	1258	1310	1312	1315																																																																																																																
1250	2087	1262	1291	1301	1303	1304	54	1306	1307	1313	1314	1319	1013	1032	1334	1337	1339	1342	1361	1362	1378																																																																																																	
1229	1233	1013	1246	1248	1259	1032	1272	1279	1281	1286	1288	54	1326	1042	1346	1347	1359	1371	1384	1055	1064	1071	1072	1074	1075	1076	1097	1100	1105	1114	1121	1125	1127	1131	1137	1146	1155	1162	1173	1232	1235	1236	1239	1244	1255																																																																									
1227	1013	1230	1032	1232	1236	1237	1042	1055	1257	1269	1277	1278	1064	1285	1297	54	1311	1324	1330	1071	1350	1364	1365	1072	1074	1376	1390	1075	1076	1097	1100	1105	1114	1121	1125	1127	1131	1137	1146	1155	1162	1173	1229	1233	1235	1239	1244	1246	1254	1256	1258	1259	1260	1263	1266	1267	1268	1270	1273	1275																																																										
1245	1249	1270	1013	1042	1299	54	1308	1309	1316	1317	1325	1332	1335	1338	1348	1055	1357	1358	1360	1391	1394	1395	1396	1064	1071	1072	1074	1075	1076	1097	1100	1105	1114	1121	1125	1131	1137	1146	1155	1162	1173	1229	1232	1233	1235	1236	1239	1244	1255	1257	1258	1259	1260	1263	1266	1267	1268	1269	1273	1275	1276	1278	1279	1281	1287	1288	1291	1293	1294	1296	1301	1302	1303	1306	1307	1311	1313	1324	1329	1330	1331	1333	1337	1339	1340	1341	1342																															
1227	1013	1230	1042	1232	1236	1237	1055	1064	1255	1269	1277	1278	1071	1285	1297	54	1311	1324	1330	1072	1350	1364	1365	1074	1075	1376	1390	1076	1097	1100	1105	1114	1121	1125	1131	1137	1146	1155	1162	1173	1229	1233	1235	1239	1244	1256	1258	1259	1260	1263	1266	1267	1268	1270	1273	1275	1276	1279	1281	1287	1288	1291	1293	1294	1296	1299	1301	1302	1303	1306	1307	1308	1309	1313	1329	1331	1333	1335	1337	1339	1340	1341	1342																																			
1239	1244	1252	54	1310	1312	1315	1341	1351	1355	1356	1366	1372	1373	1379	1380	1382	1385	1386	1387	1388	1389	1397	1013	1042	1055	1064	1071	1072	1074	1075	1076	1097	1100	1105	1114	1121	1125	1131	1137	1146	1155	1162	1173	1229	1232	1233	1235	1236	1255	1256	1257	1259	1260	1263	1266	1267	1268	1269	1270	1273	1275	1276	1278	1279																																																						
1229	1233	1013	1246	1248	1254	1042	1272	1279	1281	1286	1288	54	1326	1055	1346	1347	1359	1371	1384	1064	1071	1072	1074	1075	1076	1097	1100	1105	1114	1121	1125	1131	1137	1146	1155	1162	1173	1232	1235	1239	1244	1255	1256	1257	1258	1260	1263	1266	1267	1268	1269	1273	1275	1276	1278	1287	1291	1293	1294	1296	1299	1301	1302	1303	1306	1307	1308	1309	1311	1313	1329	1330	1331	1333	1335	1337	1339	1341	1342	1343	1344	1345	1348	1349	1350	1351	1352	1355	1358	1360	1361	1362	1363	1364	1365	1366	1367	1369	1372	1373	1374	1376	1377	1378	1379	1380	1381	1382	1383	1385	1386	1387	1388	1389	1390	1392	1393	1394
1241	1265	1267	1268	1282	1283	1284	1290	54	1318	1329	1336	1340	1344	1345	1352	1013	1363	1367	1042	1055	1064	1071	1072	1074	1075	1076	1097	1100	1105	1114	1121	1125	1131	1137	1146	1155	1162	1173	1229	1232	1233	1235	1239	1244	1255	1256	1257	1258	1259	1263	1266	1269	1273	1275	1276	1278	1279	1281	1287	1288	1291	1293	1294	1296	1299	1301	1302	1303	1306	1307	1308	1309	1311	1313	1330	1331	1335	1337	1339	1341	1342	1343	1346	1348																																		
1013																																																																																																																						
1250	1253	3238	1287	1291	1301	1302	1303	1304	54	1306	1307	1743	1313	1314	1319	1013	1042	1323	1334	1337	1339	1342	1361	1362	1370	1378	7841																																																																																											
1234	1235	1240	1243	1247	1264	1266	1273	1275	1276	1013	1293	1294	1042	1296	1298	1300	54	1322	1055	1331	1333	1343	1374	1064	1381	1383	1392	1071	1072	1074	1075	1076	1097	1100	1114	1121	1125	1131	1137	1146	1155	1162	1173	1229	1232	1233	1239	1244	1255	1256	1257	1258	1259	1260	1267	1268	1269	1278	1279	1281	1288	1291	1299	1301	1302	1303	1306	1307	1308	1309	1311	1313	1329	1335	1337	1339	1341																																																																																																																					
1013	1235	1240	1243	1247	1263	1266	1273	1275	1276	1042	1293	1294	1055	1296	1298	1300	54	1064	1071	1331	1333	1343	1374	1072	1381	1383	1392																																																																																																																																																																							
54	1241	1260	1267																																																																																																																																																																																															
1013	1235	1240	1243	1247	1263	1264	1273	1275	1276	1042	1293	1294	1055	1296	1298	1300	54	1064	1071	1331	1333	1343	1374	1074	1381	1383	1392	1075	1076	1097	1100	1114	1121	1125	1137	1146	1155	1162	1173	1229	1233	1239	1244	1255	1256	1257	1258	1259	1260	1267	1268	1269	1278	1279	1281	1288	1291	1299	1301	1302	1303	1306	1307	1308	1309	1311	1313	1329	1335	1337	1339	1341	1342	1344	1345	1346	1348	1349	1350	1352	1358	1359	1360	1361	1363	1364	1365	1367	1371	1376	1377	1379	1382	1384	1386	1387	1388	1389	1390	1394	1395	1396	1397	1412	1430	1473	1477	1501	1503	1504	1505	1506																																																																																		
1241	1260	1265	1268	1282	1283	1284	1290	54	1318	1329	1013	1340	1344	1345	1352	1042	1363	1367	1055	1064	1071	1074	1075	1076	1097	1100	1114	1121	1125	1137	1146	1155	1162	1173	1229	1233	1235	1239	1244	1255	1256	1257	1258	1259	1263	1266	1269	1273	1275	1276	1278	1279	1281	1288	1291	1293	1294	1296	1299	1301	1302	1303	1306	1307	1308	1309	1311	1313	1331	1335	1337	1339	1341	1342	1343	1346	1348	1349	1350	1360	1361	1364	1365	1374	1376	1379	1381	1382	1383	1384	1387	1388	1390	1392	1394	1395	1396	1397	1412	1430	1473	1477	1501	1503	1504	1505	1507	1508	1509	1510	1511	1512	1513	1514	1515	1516	1517	1518	1520	1521	1522	1523	1524	1525	1526	1527	1528	1529	1531	1532	1533	1534	1535	1536	1537	1538	1539	1540	1541	1542	1543	1544	1545	1546	1547	1548	1549	1550	1551	1552	1553	1555	1556	1557	1558	1559	1560	1561	1562	1563	1564	1565	1566	1567	1568	1569	1570	1571	1572	1573	1574	1575	1576	1577	1578	1579	1580	1581	1582	1586	1587	1588	1589	1590	1591	1593	1595	1596	1597	1598	1599	1600	1601	1602
1241	1260	1013	1267	1282	1283	1284	1290	6251	54	1318	1329	1042	1340	1344	1345	1352	1055	1363	1064	9062	1071	1074	1075	1076	1097	1100	1114	1121	1125	1137	1146	1155	1162	1173	1229	1233	1235	1239	1244	1255	1256	1257	1258	1259	1263	1266	1269	1273	1275	1276	1278	1279	1281	1288	1291	1293	1294	1296	1299	1301	1302	1303	1306	1307	1308	1309	1311	1313	1331	1335	1337	1339	1341	1342	1343	1346	1348	1350	1360	1361	1364	1365	1374	1376	1379	1381	1382	1383	1387	1388	1390	1392	1394	1395																																																																																																				
1227	1013	1230	1042	1232	1236	1237	1055	1064	1255	1257	1277	1278	1071	1285	1297	54	1311	1324	1330	1074	1350	1364	1365	1075	1076	1376	1390	1097	1100	1114	1121	1137	1146	1155	1162	1173	1229	1233	1235	1239	1256	1258	1259	1260	1263	1266	1267	1268	1273	1275	1279	1281	1288	1291	1293	1294	1296	1299	1301	1302	1303	1306	1307	1308	1309	1313	1329	1331	1335	1337	1339	1341	1342	1343	1346	1348	1352	1360	1361	1363	1374	1379	1381	1382	1383	1387	1388	1392	1395	1396	1397	1412	1430	1473	1477	1501	1503	1504	1505	1507	1508	1509	1510	1511	1512	1513	1514	1515	1516	1517	1518	1520	1521	1524	1525	1526	1527	1528																																																																												
1245	1256	1299	54	1308	1309	1316	1317	1325	1332	1335	1338	1348	1013	1357	1358	1360	1391	1394	1395	1396	1042	1055	1064	1071	1074	1075	1076	1097	1100	1114	1121	1137	1146	1155	1162	1173	1229	1233	1235	1239	1255	1257	1258																																																																																																																																																							
54	1245																																																																																																																																																																																																	
1229	1233	1013	1246	1248	1254	1259	1042	1279	1281	1286	1288	54	1326	1055	1346	1347	1359	1371	1384																																																																																																																																																																															
1013	1235	1240	1243	1247	1263	1264	1266	1275	1276	1042	1293	1294	1064	1296	1298	1300	54	1071	1074	1331	1333	1343	1374	1075	1381	1383	1392	1076	1097	1100	1114	1121	1137	1146	1155	1162	1173	1229	1233	1239	1255	1256	1257	1258	1259	1260	1267	1268	1269	1278	1279	1281																																																																																																																																														
1013	54	1245																																																																																																																																																																																																
1013	1235	1240	1243	1247	1263	1264	1266	1273	1276	1042	1293	1294	1064	1296	1298	1300	54	1071	1074	1331	1333	1343	1374	1075	1381	1383	1392	1076	1097	1100	1114	1121	1137	1146	1155	1162	1173	1229	1233	1239	1255	1256	1257	1258	1259	1260	1267	1268	1269	1278	1279	1281	1288	1291	1299	1301	1302	1303	1306	1307	1308	1309	1311	1313	1329	1335	1337	1339	1341	1342	1346	1348	1350	1352	1360	1361	1364	1365	1376	1379	1382	1387	1388	1390	1395	1396	1412	1430	1473	1477	1501	1503	1504	1505	1507	1508	1509	1510	1511	1513	1514	1515	1516	1517	1518	1520	1521	1524	1525	1526	1527	1528	1529	1531	1532	1533	1534	1535	1536	1537	1538	1539	1540	1541	1542	1543																																																																				
1013	1235	1240	1243	1247	1263	1264	1266	1273	1275	1064	1293	1294	1071	1296	1298	1300	54	1074	1075	1331	1333	1343	1374	1076	1381	1383	1392	1097	1100	1114	1121	1137	1146	1155	1162	1173	1229	1233	1239	1256	1257	1258	1259	1260	1267	1268																																																																																																																																																				
1227	1013	1230	1064	1232	1236	1237	1071	1074	1255	1257	1269	1278	1075	1285	1297	54	1311	1324	1330	1076	1350	1364	1365	1097	1100	1376	1390																																																																																																																																																																							
1227	1013	1230	1064	1232	1236	1237	1071	1074	1255	1257	1269	1277	1075	1285	1297	54	1311	1324	1330	1076	1350	1364	1365	1097	1100	1376	1390	1114	1121	1137	1146	1155	1162	1173	1229	1233	1235	1239	1256	1258	1259	1260	1263	1266	1267	1268	1273	1275	1279	1281	1288	1291	1293	1294	1296	1299	1301	1302	1303	1306	1307	1308	1309	1313	1329	1331	1335	1337	1339	1341	1342	1343	1346	1348	1352	1360	1361	1374	1379	1381	1382	1383	1387	1388	1392	1395	1396	1412	1430	1473	1477																																																																																																							
1229	1233	1013	1246	1248	1254	1259	1064	1272	1281	1286	1288	54	1326	1071	1346	1347	1359	1371	1384	1074	1075	1076	1097	1100	1114	1121	1137	1146	1155	1162	1173	1235	1239	1256	1257	1258	1260	1263	1266	1267	1268	1269	1273	1275	1278	1291	1293	1294	1296	1299	1301	1302	1303	1306	1307	1308	1309	1311																																														
1013	1064	1071	1074	54	1227																																																																																																			
1229	1233	1013	1246	1248	1254	1259	1064	1272	1279	1286	1288	54	1326	1071	1346	1347	1359	1371	1384	1074	1075	1076	1097	1100	1114	1121	1137	1146	1155	1162	1173	1235	1239	1256	1257	1260	1263	1266	1267	1268	1269	1273	1275	1278	1291	1293	1294	1296	1299	1301	1302	1306	1308	1309	1311	1313	1329	1331	1335	1337	1339	1341	1342	1343	1348	1350	1352	1360	1361	1364	1365	1374	1376	1379	1382	1383	1387	1388	1390	1392	1395	1396	1412	1430	1473	1477	1501	1503	1504	1505	1507	1508	1509	1510	1511	1513	1514	1515	1516	1517	1518	1520	1524	1525
1241	1260	1013	1267	1268	1283	1284	1290	54	1318	1329	1064	1340	1344	1345	1352	1071	1363	1367	1074	1075																																																																																				
1241	1260	1013	1267	1268	1282	1284	1290	54	1318	1329	1064	1340	1344	1345	1352	1071	1363	1367	1074	1075																																																																																				
1241	1260	1013	1267	1268	1282	1283	1290	54	1318	1329	1064	1340	1344	1345	1352	1071	1363	1367	1074	1076																																																																																				
1227	1013	1230	1064	1232	1236	1237	1071	1074	1255	1257	1269	1277	1278	1076	1297	54	1311	1324	1330	1097	1350	1364	1365	1100	1114	1376	1390																																																																													
1229	1233	1013	1246	1248	1254	1259	1064	1272	1279	1281	1288	54	1326	1071	1346	1347	1359	1371	1384																																																																																					
1250	1262	7252	1291	1301	1302	1303	1304	54	1306	1307	1313	1013	1319	1064	1323	1334	1339	1342	1361	1362	1370	1071	1074	1076	1097	1100	1114	1121	1137	1146	1155	1162	1173	1229	1233	1235	1239	1256	1257	1259	1260																																																															
1229	1233	1013	1246	1248	1254	1259	1064	1272	1279	1281	1286	54	1326	1071	1346	1347	1359	1371	1384	8980	1074	1097	1100	1114	1121	1137	1146	1155	1162	1173	1235	1239	1256	1257	1260	1263	1266	1267	1268	1269	1275	1278	1291	1293	1294	1296	1299	1301	1302	1306	1308	1309	1311	1313	1329	1331	1335	1337	1339	1341	1342	1343	1348	1350	1352	1360	1361	1364	1365	1374	1376	1379	1382	1383	1387	1388	1390	1395	1396	1412	1430	1473	1477	1501	1504	1505	1507	1508	1509	1510	1511	1513	1514	1515	1516	1517	1518							
1013																																																																																																								
1241	1260	1013	1267	1268	1282	1283	1284	54	1318	1329	1064	1340	1344	1345	1352	1071	1363	1367	1074	1097																																																																																				
1250	1253	1262	1287	1301	1302	1303	1304	54	1306	1307	1313	1013	1319	1064	1071	1323	1334	1337	1339	1342	1361	1362	1370	1378	1074	1097	1100	1114	1121	1137	1146	1155	1162	1173	1229	1233	1235	1239	1256	1257	1259	1260	1263	1266	1267	1268	1269	1275	1278	1279	1281	1288	1293	1294	1296	1299	1308	1309	1311	1329	1331	1335	1341	1343	1346	1348	1350	1352	1360	1364	1365	1374	1376	1379	1382	1383	1387	1388	1390	1395																								
1305	54																																																																																																							
1013	1235	1240	1243	1247	1263	1264	1266	1273	1275	1276	1064	6198	1294	1071	1296	1298	1300	3638	54	1074	1097	1331	1333	1343	4814	1374	1100	1381	1383	1392	1114	1121	1137	1146	1155	1162	1173	1229	1233	1239	1256	1257	1259	1260	1267	1268	1269	1278	1279	1281	1288	1291	1299	1301	1302	1306	1308	1309	1311	1313	1329	1335	1337	1339	1341	1342	1346	1348	1350	1352	1360	1361	1364	1365	1376	1379	1382	1387	1388	1390	1395	1396	1412	1430	1473	1477	1501	1504	1505	1507	1508													
1013	1235	1240	1243	1247	1263	1264	1266	1273	1275	1276	1064	1293	1071	1296	1298	1300	54	1074	1097	1331	1333	1343	1374	1100	1381	1383	1392	1114	1121	1137	1146	1155	1162	1173	1229	1233	1239	1256	1257	1259	1260	1267	1268	1269	1278	1279	1281	1288	1291	1299	1301	1302	1306	1308	1309	1311	1313	1329	1335	1337	1339	1341	1342	1346	1348	1350	1352	1360	1361	1364	1365	1376	1379	1382	1387	1388	1390	1395	1396	1412	1430	1473	1477	1501	1504																			
1013																																																																																																																
1013	1235	1240	1243	1247	1263	1264	1266	1273	1275	1276	1064	1293	1294	1071	1298	1300	54	1074	1097	1331	1333	1343	1374	1100	1381	1383	1392	1114	1121	1137	1146	1155	1162	1173	1229	1233	1239	1256	1257	1259	1260	1267	1268	1269	1278	1279	1281	1288	1291	1299	1301	1302	1306	1308	1309	1311	1313	1329																																																						
1227	1013	1230	1064	1232	1236	1237	1071	1074	1255	1257	1269	1277	1278	1097	1285	54	1311	1324	1330	1100	1350	1364	1365	1114	1121	1376	1390																																																																																					
1013	1235	1240	1243	1247	1263	1264	1266	1273	1275	1276	1071	1293	1294	1074	1296	1300	54	1097	1100	1331	1333	1343	1374	1114	1381	1383	1392																																																																																					
1245	1249	1256	1270	1013	1071	54	1308	1309	5772	1316	1317	1325	1332	4181	1335	1338	1348	1074	1357	1358	1360	1097	1394	1395	1396	1100	1114	1121	1137	1146	1155	1162	1173	1229	1233	1235	1239	1257	1259	1260	1263	1266	1267	1268	1269	1275	1278	1279	1281	1288	1291	1293	1294	1296	1302	1306	1311	1313	1329	1331	1337	1339	1341	1342	1343	1346	1350	1352	1361	1364	1365	1374	1376	1379	1382	1383	1387	1388	1390	1412	1430	1473	1477	1501	1504	1505	1507	1508	1509	1510	1511	1513	1514	1515	1516	1517	1518	1520	1525	1526	1527	1528	1529	1532	1533	1534	1535	1536	1537			
8457	8458	1013	1235	1240	8461	1243	1247	8465	8469	8471	1263	1264	1266	8474	8476	1273	1275	1276	8481	1071	8485	1293	1294	1074	1296	1298	8491	8494	8495	8496	54	8497	8498	8500	8501	1097	8503	1100	8506	1331	1333	8509	1343	8516	293	8523	1114	8531	8535	8536	1374	8538	8539	8540	1121	1381	1383	8553	8555	1392																																																				
1250	1253	1262	3238	1287	1291	1302	1303	1304	54	1306	1307	1313	1013	1319	1071	1097	1323	1334	1337	1339	1342	1361	1362	1370	1378	1100	1114	1121	1137	1146	1155	1162	1173	1229	1233	1235	1239	1256	1257	1259	1260	1263	1266	1267	1268	1269	1275	1278	1279	1281	1288	1293	1294	1296																																																										
1250	1262	1287	1291	1301	1303	1304	54	1306	1307	1313	1013	1319	1071	1323	1334	1339	1342	1361	1362	1370	1097	1100	1114	1121	1137	1146	1155	1162	1173	1229	1233	1235	1239	1256	1257	1259	1260	1263	1266	1267	1268	1269	1275	1278	1279	1281	1288	1293	1294	1296	1299	1308	1309	1311	1329	1331	1335	1337	1341	1343	1346	1348	1350	1352	1360	1364	1365	1374	1376	1379	1382	1383	1387	1388	1390	1395	1396	1412	1430	1473	1477	1501	1504	1505	1508	1509	1510	1511	1513	1514	1515	1516	1517	1518	1520	1525	1526	1527	1528	1529	1533	1534	1535	1536	1537	1538	1539	1540	1541	1542	1543	1544
1250	1253	1262	3238	1287	1291	1301	1302	1304	54	1306	1307	1313	1071	1319	1097	1100	1323	1334	1337	1339	1342	1361	1362	1370	1378	1114	1121	1137	1146	1155	1162	1173	1229	1233	1235	1239	1256	1257	1259	1260	1263	1266	1267	1268	1269	1275	1278	1279																																																																
1250	1253	1262	1287	1291	1301	1302	1303	54	1306	1307	1313	1071	1319	1100	1114	1323	1334	1337	1339	1342	1361	1362	1370	1378																																																																																								
1292	54																																																																																																															
1250	1253	1262	3238	1287	1291	1301	1302	1303	1304	54	1307	1743	1313	1071	1319	1100	1114	1323	1334	1337	1339	1342	1361	1362	1370	1378	7841	1121	1137	1146	1155	1162	1173	1229	1233	1235	1239	1256	1257	1259	1260	1263	1266	1267	1268	1269	1275	1278	1279	1281	1288	1293	1294	1296	1299	1308	1309	1311	1329	1331	1335	1341	1343	1346	1348	1350	1352	1360	1364	1365	1374	1376	1379	1382	1383	1387	1388	1390	1395	1396	1412	1430	1473	1477	1501	1504	1505	1508	1509	1510	1511	1513	1514	1515	1516	1517	1518	1520														
1250	1253	1262	1287	1291	1301	1302	1303	1304	54	1306	1313	1071	1319	1100	1114	1323	1334	1337	1339	1342	1361	1362	1370	1378	1121	1137	1146	1155	1162	1173	1233	1235	1239	1256	1257	1259	1260	1263	1266	1267	1268	1269	1275	1278	1279																																																																			
1245	1249	1256	1270	1071	1100	1299	54	1309	1316	1317	1325	1332	1335	1338	1348	1114	1357	1358	1360	1121	1394	1395	1396	1137	1146	1155	1162	1173	1233	1235	1239	1257	1259	1260	1263	1266	1267	1268	1269	1275	1278	1279	1281	1288	1291	1293	1294	1296	1302	1306	1311	1313	1329	1331	1337	1339	1341	1342	1343	1346	1350	1352	1361	1364	1365	1374	1376	1379	1382	1383	1387	1388	1390	1412																																						
1245	1256	1270	1299	54	1308	1316	1317	1325	1332	1335	1338	1348	1071	1357	1358	1360	1100	1394	1395	1396	1114	1121	1137	1146	1155	1173	1233	1235	1239	1257	1259	1260	1263	1266	1267	1268	1269	1275	1278	1279	1281	1288	1291	1293	1294	1296	1302	1306	1311	1313	1329	1331	1337	1339	1341																																																									
1239	1244	1252	1258	54	1312	1315	1341	1351	1355	1356	1366	1372	1373	1379	1380	1382	1071	1386	1387	1388	1389	1397																																																																																										
1227	1071	1230	1100	1232	1236	1237	1114	1121	1255	1257	1269	1277	1278	1137	1285	1297	54	1324	1330	1146	1350	1364	1365	1155	1173	1376	1390	1233	1235	1239	1256	1259	1260	1263	1266	1267	1268	1275	1279	1281	1288	1291	1293	1294	1296	1299	1302	1306	1308	1309	1313	1329	1331	1335	1337	1339	1341	1342	1343	1346	1348	1352	1360	1361	1374	1379	1382	1383	1387	1388	1395	1396	1412	1430	1473	1477	1501	1504	1505	1508	1509	1510	1511	1513	1514	1515	1516	1517	1520	1525	1527	1529	1533	1534	1535	1536	1537	1538	1539	1540	1542	1543	1544	1545	1546	1548	1549	1550	1551	1552	1553	1555	1557	1558	1559	1560	1561	1563	1564	1566	1567	1568	1569	1571	1572	1573	1574	1575	1578	1579	1580	1581	1582	1586	1587	1588	1590	1591	1593	1595	1596	1597	1598	1599	1600	1601	1602	1603	1604	1605	1606
1239	1244	1252	1258	54	1310	1315	1341	1351	1355	1356	1366	1372	1373	1379	1380	1382	1071	1386	1387	1388	1389	1397																																																																																																																																	
1250	1253	1262	3238	1287	1291	1301	1302	1303	1304	54	1306	1307	1071	1319	1100	1114	1323	1334	1337	1339	1342	1361	1362	1370	1378	1121	1137	1146	1155	1173	1233	1235	1239	1256	1257	1259	1260	1263	1266	1267	1268	1269	1275	1278	1281	1288	1293	1294	1296	1299	1308	1309	1311	1329	1331	1335	1341	1343	1346	1348	1350	1352	1360	1364	1365	1374	1376	1379	1382	1383	1387	1388	1390	1395	1396	1412	1430	1473	1477	1501																																																																							
54	1250	1253	1262																																																																																																																																																				
1239	1244	1252	1258	54	1310	1312	1341	1351	1355	1356	1366	1372	1373	1379	1380	1382	1071	1386	1387	1388	1397																																																																																																																																		
1245	1249	1256	1270	1071	1100	1299	54	1308	1309	1317	1325	1332	1335	1338	1348	1114	1357	1358	1360	1121	1394	1395	1396																																																																																																																																
1245	1249	1256	1270	1071	1100	1299	54	1308	1309	1316	1325	1332	1335	1338	1348	1114	1357	1358	1360	1121	1394	1395	1396																																																																																																																																
1241	1260	1071	1267	1268	1282	1283	1284	1290	54	1329	1100	1340	1344	1345	1352	1121	1363	1367	1137	1146																																																																																																																																			
1250	1253	1262	8564	1287	1291	1301	1302	1303	3894	1304	54	1306	1307	1313	1071	1100	1121	1323	1334	1337	1339	1342	1361	1362	1370	1378																																																																																																																													
1071	54	1250																																																																																																																																																					
1071																																																																																																																																																							
1071	1100	1137	54	1235	1240	1243	1247	1263																																																																																																																																															
1250	1262	1287	1291	1301	1302	1303	1304	54	1306	1307	1313	1071	1319	1100	1334	1339	1342	1361	1362	1370																																																																																																																																			
1227	1071	1230	1137	1232	1236	1237	1155	1173	1255	1257	1269	1277	1278	1233	1285	1297	54	1311	1330	1235	1350	1364	1365	1239	1256	1376	1390																																																																																																																												
1245	1249	1256	1270	1071	1137	1299	54	1308	1309	1316	1317	1332	1335	1338	1348	1155	1357	1358	1360	1173	1394	1395	1396																																																																																																																																
1229	1233	1071	1246	1248	1254	1259	1137	1272	1279	1281	1286	1288	54	1155	1346	1347	1359	1371	1384																																																																																																																																				
1071	1155	1173	1233																																																																																																																								
1071	1155	54	1229	1233	1246	1248																																																																																																																					
1241	1260	1071	1267	1268	1282	1283	1284	1290	54	1318	1155	1340	1344	1345	1352	1173	1363	1367	1233	1235	1239	1256	1257	1259	1263	1266	1269	1275	1278	1281	1288	1291	1293	1294	1296	1299	1302	1306	1308	1309	1311	1313	1331	1335	1337	1339	1341	1342	1343																																																																										
1227	1071	1230	1155	1232	1236	1237	1173	1233	1255	1257	1269	1277	1278	1235	1285	1297	54	1311	1324	1256	1350	1364	1365	1259	1260	1376	1390																																																																																																
1071	1235	1240	1243	1247	1263	1264	1266	1273	1275	1276	1155	1293	1294	1173	1296	1298	1300	54	1256	1257	1333	1343	1374	1259	1381	1383	1392	1260	1267	1268	1269	1278	1281	1288	1291	1299	1302	1306	1308	1309	1311	1313	1329	1335	1337	1339	1341	1342	1346	1348	1350	1352	1360	1361	1364	1365	1376	1379	1382	1387	1388	1390	1395	1396	1412	1430	1473	1477	1501	1504	1505	1508	1509	1510	1511	1513	1514	1515	1516	1517																																											
1245	1249	1256	1270	1071	1155	1299	54	1308	1309	1316	1317	1325	1335	1338	1348	1173	1357	1358	1360	1235	1394	1395	1396																																																																																																				
1071	1235	1240	1243	1247	1263	1264	1266	1273	1275	1276	1155	1293	1294	1173	1296	1298	1300	54	1256	1257	1331	1343	1374	1259	1381	1383	1392																																																																																																
1250	1253	1262	1287	1291	1301	1302	1303	1304	54	1306	1307	1313	1071	1319	1155	1173	1323	1337	1339	1342	1361	1362	1370	1378																																																																																																			
1245	1249	1256	1270	1071	1155	1299	54	1308	1309	1316	1317	1325	1332	1338	1348	1173	1357	1358	1360	1235	1394	1395	1396	1257	1259	1260	1263	1266	1267	1268	1269	1275	1278	1281	1288	1291	1293	1294	1302	1306	1311	1313	1329	1331	1337	1339	1341	1342	1343	1346	1350	1352	1361	1364	1365	1374	1376	1379	1382	1383	1387	1388	1390	1412	1430	1473	1477	1501	1504	1505	1508	1509	1510	1511	1513	1514	1515	1516	1517	1525	1527	1529	1533	1534	1535	1536	1537	1538	1539	1540	1542	1543	1544	1545	1546	1548	1549	1550	1551	1552	1553	1555	1557	1559	1560	1561	1563	1564	1566	1567	1568	1569	1571	1572	1573	1574	1575	1579	1580	1581	1582	1586	1588
1071	54	1241	1260																																																																																																																								
1250	1253	1262	1291	1301	1303	1304	54	1306	1307	1313	1071	1319	1155	1173	1334	1339	1342	1361	1362	1378	1235	1256	1257	1259	1260	1263	1266	1267	1268	1269	1275	1278	1281	1288	1293	1294	1299	1302	1308	1309	1311	1329	1331	1335	1341	1343	1346	1348	1350	1352	1360	1364	1365	1374	1376	1379	1382	1383	1387	1388	1390	1395	1396	1412	1430	1473	1477	1501	1504	1505	1508	1509																																																			
1245	1256	1270	1299	54	1308	1309	1316	1317	1325	1332	1335	1348	1071	1357	1358	1360	1155	1394	1395	1396																																																																																																							
1250	1253	1262	1287	1291	1301	1302	1303	1304	54	1306	1307	1313	1071	1319	1155	1173	1323	1334	1337	1342	1361	1362	1370	1378	1235	1256	1257	1259	1260	1263	1266	1267	1268	1269	1275	1278	1281	1288	1293	1294	1299	1308	1309	1311	1329	1331	1335	1341	1343	1346	1348	1350	1352	1360	1364	1365	1374	1376	1379	1382	1383	1387	1388	1390	1395	1396	1412	1430	1473	1477	1501	1504	1505	1508	1509	1510	1511																																														
1241	1260	1155	1267	1268	1282	1283	1284	1290	54	1318	1329	1173	1344	1345	1352	1235	1363	1367	1256	1257																																																																																																							
1244	1155	1258	54	1310	1312	1315	1351	1355	1173	1372	1373	1379	1380	1382	1235	1386	1387	1388	1397	1256	1257	1259	1260	1263	1266	1267	1268	1269	1275	1278	1281	1288	1291	1293	1294	1299	1302	1306	1308	1309	1311	1313	1329	1331	1335	1337	1339	1342	1343	1346	1348	1350	1352	1360	1361	1364	1365	1374	1376																																																																
1250	1253	1262	1287	1291	1301	1302	1303	1304	54	1306	1307	1313	1155	1319	1173	1235	1323	1334	1337	1339	1361	1362	1370	1378	1256	1257	1259	1260	1266	1267	1268	1269	1275	1278	1281	1288	1293	1294	1299	1308	1311	1329	1331	1335	1341	1343	1346	1348	1350	1352	1360	1364	1365	1374	1376	1379	1382	1383	1387	1390	1395	1396	1412	1430	1473	1477	1501	1504	1505	1508	1509	1510	1511	1513	1514	1515	1516	1517	1525	1527	1529	1533	1534	1536	1537	1538	1539	1540	1543	1544	1545	1550	1551	1552	1553	1555	1557	1559	1560	1563	1564																						
1155	1235	1240	1243	1247	1263	1264	1266	1273	1275	1276	1173	1293	1294	1259	1296	1298	1300	54	1260	1267	1331	1333	1374	1268	1381	1383	1392	1269	1278	1281	1288	1291	1299	1302	1306	1308	1311	1313	1329	1335	1337	1339	1341	1342	1346	1348	1350	1352	1360	1361	1364	1365	1376	1379	1382	1387	1390	1395	1396	1412	1430	1473	1477	1501																																																																																								
1241	1260	1155	1267	1268	1282	1283	1284	1290	54	1318	1329	1173	1340	1345	1352	1235	1363	1367	1259	1266																																																																																																																																				
1241	1260	1155	1267	1268	1282	1283	1284	1290	54	1318	1329	1173	1340	1344	1352	1235	1363	1367	1259	1266																																																																																																																																				
1229	1233	1155	1246	1248	1254	1259	1173	1272	1279	1281	1286	1288	54	1326	1235	1347	1559	1359	1371	1384	1260	1266	1267	1268	1269	1275	1278	1291	1293	1294	1299	1302	1306	1308	1311	1313	1331	1335	1337	1339	1341	1342	1343	1348	1350	1352	1360	1361	1365	1374	1376	1379	1382	1383	1387	1390	1395	1396	1412	1430	1473	1477	1501	1504	1505	1508	1509	1510	1511	1513	1514	1515	1516	1517	1525	1527	1529	1533	1534	1536	1537	1538	1539	1540	1543	1544	1545	1550	1551	1552	1553	1555	1557	1560	1563	1564	1566	1567	1568	1569	1571	1572	1579	1580	1581	1582	1586	1588	1590	1591	1593	1595	1596	1597	1598	1599	1600	1601	1602	1603	1604	1605	1606	1607	1608	1609	1610	1612	1613	1614	1615	1618	1619	1620	1621	1622	1623	1624	1625	1626	1628	1632	1633	1634	1635	1636	1637	1638	1639	1640	1641	1642
1229	1233	1155	1246	1248	1254	1259	1173	1272	1279	1281	1286	1288	54	1326	1235	1346	1359	1371	1384																																																																																																																																					
1245	1249	1256	1270	1155	1173	1299	54	1308	1309	1316	1317	1325	1332	1335	1338	1235	1357	1358	1360	1259	1394	1395	1396	1260	1266	1267	1268	1269	1275	1278	1281	1288	1291	1293	1294	1302	1306	1311	1313	1331	1337	1339	1341	1342	1343	1346	1350	1352	1361	1365	1374	1376	1379	1382	1383	1387	1390	1412	1430	1473	1477	1501	1504	1505	1508	1509	1510	1511	1513	1514	1515	1516	1517	1525	1527	1529																																																																												
1155	1235	1259	1266	1267																																																																																																																																																				
1227	1155	1230	1235	1232	1236	1237	1259	1266	1255	1257	1269	1277	1278	1267	1285	1297	54	1311	1324	1330	1268	1364	1365	1275	1281	1376	1390	1288	1291	1293	1294	1299	1302	1306	1308	1313	1331	1335	1337	1339	1341	1342	1343	1346	1348	1352	1360	1361	1374	1379	1382	1383	1387	1395	1396	1412	1430	1473	1477	1501	1504	1505	1508	1509	1510	1511	1513	1514	1515	1516	1517	1525	1527	1529	1533	1534	1536	1537	1538	1539	1540	1543	1545	1550	1551																																																																			
1239	1244	1155	1258	54	1310	1312	1315	1341	1355	1235	1366	1372	1373	1379	1380	1382	1259	1386	1387	1388	1389	1397																																																																																																																																		
1241	1260	1155	1267	1268	1282	1283	1284	1290	54	1318	1329	1235	1340	1344	1345	1259	1363	1367	1266	1269	1275	1278	1281	1288	1291	1293	1294	1299	1302	1306	1308	1311	1313	1331	1335	1337	1339	1341	1342	1343	1346	1348	1350																																																																																																													
1155																																																																																																																																																								
1155																																																																																																																																																								
1244	1155	1258	54	1310	1312	1315	1341	1351	1235	1372	1373	1379	1380	1382	1259	1386	1387	1388	1397																																																																																																																																					
1155	54	1239	1244	1258	1310	1312	1315																																																																																																																																																	
1245	1256	1270	1299	54	1308	1309	1316	1317	1325	1332	1335	1338	1348	1155	1358	1360	1235	1394	1395	1396																																																																																																																																				
1245	1249	1256	1270	1155	1235	1299	54	1308	1309	1316	1317	1325	1332	1335	1338	1348	1259	1357	1360	1266	1394	1395	1396																																																																																																																																	
1229	1233	1155	1246	1248	1254	1259	1235	1272	1279	1281	1286	1288	54	1326	1266	1346	1347	1371	1384																																																																	
1245	1249	1256	1270	1155	1235	1299	54	1308	1309	1316	1317	1325	1332	1335	1338	1348	1259	1357	1358	1266	1394	1395	1396	1267	1268	1269	1275	1278	1281	1288	1291	1293	1294	1302	1306	1311	1313	1331	1337	1339	1341	1342	1343	1346	1350	1361	1365	1374	1376	1379	1382	1383	1387	1390	1412	1430	1473	1477	1501	1504	1505	1508	1509	1510	1511	1513	1514	1515	1516	1517	1525	1527	1529	1533	1534									
1250	1253	1262	1287	1291	1301	1302	1303	1304	54	1306	1307	1313	1155	1319	1235	1259	1323	1334	1337	1339	1342	1362	1370	1378	1266	1267	1268	1269	1275	1278	1281	1288	1293	1294	1299	1308	1311	1331	1335	1341	1343	1346	1348	1350	1360	1365	1374	1376	1379	1382	1383	1387	1390	1395	1396	1412	1430	1473	1477	1501	1504	1505	1508	1509	1510	1511	1513	1514	1515	1516	1517	1525	1527	1529	1533	1534	1536	1537	1538	1539	1540			
1250	1253	1262	8060	1287	1291	1301	1302	1303	1304	54	1306	1307	1313	1155	1319	1235	1259	1323	1334	1337	1339	1342	1361	1370	1378																																																											
1241	1260	1155	1267	1268	1282	1283	1284	1290	54	1318	1329	1235	1340	1344	1345	1352	1259	1367	1266	1269																																																																
1227	1155	1230	1235	1232	1236	1237	1259	1266	1255	1257	1269	1277	1278	1267	1285	1297	54	1311	1324	1330	1268	1350	1365	1275	1281	1376	1390	1288	1291	1293	1294	1299	1302	1306	1308	1313	1331	1335	1337	1339	1341	1342	1343																																									
1227	1155	1230	1235	1232	1236	1237	1259	1266	1255	1257	1269	1277	1278	1267	1285	1297	54	1311	1324	1330	1268	1350	1364	1275	1281	1376	1390	1288	1291	1293	1294	1299	1302	1306	1308	1313	1331	1335	1337	1339	1341	1342	1343	1346	1348	1360	1361	1374	1379	1382	1383	1387	1395	1396	1412	1430	1473	1477	1501	1504	1505	1508	1509	1510	1511	1513	1514	1515	1516	1517	1525	1527	1529	1533	1534	1536	1537	1538	1539	1540	1543	1545	1550	1551
1239	1244	1155	1258	54	1310	1312	1315	1351	1235	1372	1373	1379	1380	1382	1259	1386	1387	1388	1389	1397																																																																
1241	1260	1155	1267	1282	1283	1284	1290	54	1318	1329	1340	1344	1345	1352	1235	1363	1259	1266																																																																		
1155																																																																																				
1155	1235	1259																																																																																		
1250	1262	1287	1291	1301	1302	1303	1304	54	1306	1307	1313	1155	1319	1235	1323	1334	1339	1342	1361	1362																																																																
1229	1233	1155	1246	1248	1254	1259	1235	1272	1279	1281	1286	1288	54	1326	1266	1346	1347	1359	1384																																																																	
1239	1244	1155	1258	54	1310	1312	1315	1341	1351	1355	1235	1366	1373	1379	1380	1382	1259	1386	1387	1388	1389	1397																																																														
1239	1244	1155	1258	8951	54	1310	1312	1315	1341	1351	1355	1235	1366	1372	1379	1380	1382	1259	1386	1387	1388	1389	1397																																																													
1155	1235	1240	1243	1247	1263	1264	1266	1273	1275	1276	1259	1293	1294	1267	1296	1298	1300	54	1268	1269	1331	1333	1343	1278	1381	1383	1392	1281	1288	1291	1299	1302	1306	1308	1311	1313	1335	1337	1339	1341	1342	1346	1348	1350	1360	1361	1365	1376	1379	1382	1387	1390	1395	1396	1412	1430	1473	1477	1501	1504	1505	1508	1509	1510	1511																			
1155																																																																																																																												
1227	1155	1230	1235	1232	1236	1237	1259	1266	1255	1257	1269	1277	1278	1267	1285	1297	54	1311	1324	1330	1268	1350	1364	1365	1275	1281	1390	1288	1291	1293	1294	1299	1302	1306	1308	1313	1331	1335	1337	1339	1341	1342	1343	1346	1348	1360	1361	1374	1379	1382	1383	1387	1395	1396	1412	1430	1477	1501	1504	1505	1508	1509	1510	1511	1513	1514	1515	1516	1517	1525	1527	1529	1533	1534	1536	1537	1538	1539	1540	1543	1545	1551	1552	1553	1555	1557	1559	1560	1563	1564	1566	1567	1568	1569	1571	1572	1579	1580	1581	1582	1586	1588	1590	1596	1597	1600	1601	1602	1603	1604	1605	1606	1607	1609	1610	1612	1613	1614	1615	1618	1620	1622	1623	1624
1155	1235	1259	1266																																																																																																																									
1250	1253	1262	1291	1301	1303	1304	54	1306	1307	1313	1155	1319	1235	1259	1334	1337	1339	1342	1361	1362																																																																																																								
1239	1244	1155	1258	54	1310	1312	1315	1341	1351	1355	1235	1366	1372	1373	1380	1382	1259	1386	1387	1388	1389	1397	1266	1267	1268	1269	1275	1278	1281	1288	1291	1293	1294	1299	1302	1306	1308	1311	1313	1331	1335	1337	1339	1342	1343	1346	1348	1350	1360	1361	1365	1374	1376	1383	1390																																																																					
1239	1244	1155	1258	54	1310	1312	1315	1341	1351	1355	1235	1366	1372	1373	1379	1382	1259	1386	1387	1388	1389	1397																																																																																																						
1155	1235	1240	1243	1247	1263	1264	1266	1273	1275	1276	1259	1293	1294	1267	1296	1298	1300	54	1268	1269	1331	1333	1343	1374	1278	1383	1392																																																																																																	
1239	1244	1155	1258	54	1310	1312	1315	1341	1351	1355	1235	1366	1372	1373	1379	1380	1259	1386	1387	1388	1389	1397	1266	1267	1268	1269	1275	1278	1281	1288	1291	1293	1294	1299	1302	1306	1308	1311	1313	1331	1335	1337	1339	1342	1343	1346	1348	1350	1360	1361	1365	1374	1376	1383	1390	1395	1396	1412	1430	1477	1501	1504	1505	1508	1509	1510	1511	1513	1514	1515	1516																																																					
1155	1235	1240	1243	1247	1263	1264	1266	1273	1275	1276	1259	1293	1294	1267	1296	1298	1300	54	1268	1269	1331	1333	1343	1374	1278	1381	1392	1281	1288	1291	1299	1302	1306	1308	1311	1313	1335	1337	1339	1342	1346	1348	1350	1360	1361	1365	1376	1379	1382	1387	1390	1395	1396	1412	1430	1477	1504																																																																			
1229	1233	1235	1246	1248	1254	1259	1266	1272	1279	1281	1286	1288	54	1326	1267	1346	1347	1359	1371																																																																																																									
1235	1259	54	1239	1244	1258																																																																																																																							
1239	1244	1235	1258	54	1310	1312	1315	1341	1351	1355	1259	1366	1372	1373	1379	1380	1382	1266	1387	1388	1389	1397																																																																																																						
1239	1244	1235	1258	54	1310	1312	1315	1341	1351	1355	1259	1366	1372	1373	1379	1380	1382	1266	1386	1388	1389	1397	1267	1268	1269	1275	1278	1281	1288	1291	1293	1294	1299	1302	1306	1308	1311	1313	1331	1335	1337	1339	1342	1343	1346	1348	1350	1360	1361	1365	1374	1376	1383	1390	1395	1396	1412	1430	1477	1504	1505	1508	1509	1510	1511	1513	1514	1515	1516	1517	1525	1527	1529																																																			
1239	1244	1235	1258	54	1310	1312	1315	1341	1351	1355	1259	1366	1372	1373	1379	1380	1382	1266	1386	1387	1389	1397	1267	1268	1269	1275	1278	1281	1288	1291	1293	1294	1299	1302	1306	1308	1311	1313	1331	1335	1337	1339																																																																																		
1239	1244	1235	1258	54	1310	1312	1351	1259	1366	1372	1373	1379	1380	1382	1266	1386	1387	1388	1397																																																																																																									
1227	1235	1230	1259	1232	1236	1237	1266	1267	1255	1257	1269	1277	1278	1268	1285	1297	54	1311	1324	1330	1275	1350	1364	1365	1281	1288	1376	1291	1293	1294	1299	1302	1306	1308	1313	1331	1335	1337	1339	1342	1343	1346	1348	1360	1361	1374	1379	1382	1383	1387	1395	1396	1412	1477	1505	1508	1509	1510	1511	1513	1514	1515	1516	1517	1525	1527	1529	1533	1534	1536	1537	1538	1539	1540	1543	1545	1551	1552	1553	1555	1557	1559	1560	1563																																								
1235	54	1245	1256	1270																																																																																									
1259	1235	1240	1243	1247	1263	1264	1266	1273	1275	1276	1267	1293	1294	1268	1296	1298	1300	54	1269	1278	1331	1333	1343	1374	1281	1381	1383																																																																		
1235	1259																																																																																												
1245	1249	1256	1270	1259	1266	1299	54	1308	1309	1316	1317	1325	1332	1335	1338	1348	1267	1357	1358	1360	1268	1395	1396																																																																						
1245	1256	1270	1299	54	1308	1309	1316	1317	1325	1332	1335	1338	1348	1266	1357	1358	1360	1267	1394	1396	1268	1269	1275	1278	1281	1288	1291	1293	1294	1302	1306	1311	1313	1331	1337	1339	1342	1343	1346	1350	1361	1365	1374	1376	1382	1383	1387	1390	1412	1477	1505	1508	1509	1510	1511	1513	1514	1515	1516	1517	1525	1527	1529	1533	1534	1536	1537	1538	1539	1540	1543	1545	1551	1553	1555	1559	1560	1564	1566	1567	1568	1569	1571	1572	1579	1580	1581	1582	1586	1588	1590	1596	1597
1245	1249	1256	1270	1266	1267	1299	54	1308	1309	1316	1317	1325	1332	1335	1338	1348	1269	1357	1358	1360	1275	1394	1395	1278	1281	1288	1293	1294	1302	1306	1311	1313	1331	1337	1339	1342	1343	1346	1350	1361	1365	1374	1376	1382	1383	1387	1390	1412																																													
1239	1244	1266	1258	54	1310	1312	1315	1341	1351	1355	1267	1366	1372	1373	1379	1380	1382	1269	1386	1387	1388	1389																																																																							
1399	55	1400	1401																																																																																										
1398	55	1400																																																																																											
1398	1399	55	1401																																																																																										
1398	55	1400	7999																																																																																										
1404	1409	1410	1422	1423	1424	1425	1426	1427	1435	56	1440	1441	1442	1443	1445	1449	1457	1461	1467	1468	1469	1470	1471	1474	1475	1481	1482	1483	1484	1485	1486	1487	1488	1489	1491	1492	1493	1497																																																							
1404	1405	1406	1407	1408	1410	1414	1415	1417	1418	1419	1420	1421	1422	1423	1424	1425	1426	1427	1428	1429	1431	1432	1433	1434	1435	56	1440	1444	1445	1446	1448	1450	1451	1452	1453	1454	1455	1456	1457	1458	1459	1460	1463	1466	1467	1468	1469	1470	1471	1474	1476	1480	1481	1485	1486	1487	1488	1489	1490	1491	1492	1493	1494	1496	1497	1498	1499																										
1402	1403	1405	1406	1407	1408	1409	1410	1411	1412	1413	1414	1415	1416	1417	1420	1422	1423	1424	1425	1426	1427	1428	1429	1430	1431	1435	56	1440	1441	1442	1443	1444	1445	1447	1449	1452	1453	1454	1457	1458	1459	1460	1461	1462	1463	1464	1465	1467	1468	1469	1470	1471	1472	1473	1474	1475	1477	1478	1479	1480	1481	1482	1483	1484	1485	1486	1487	1488	1489	1491	1492	1493	1494	1495	1496	1497	1498	1499															
1403	1404	1406	1407	1408	1410	1414	1415	1417	1418	1419	1420	1421	1422	1423	1424	1425	1426	1427	1428	1429	1431	1435	56	1440	1444	1445	1452	1453	1454	1455	1456	1457	1458	1459	1460	1463	1466	1467	1468	1469	1470	1471	1474	1476	1480	1481	1485	1486	1487	1488	1489	1491	1492	1493	1494	1496	1497	1498	1499																																		
1403	1404	1405	1407	1408	3148	1410	1414	1415	1417	1418	1419	1420	1421	1422	1423	1424	1425	1426	1427	1428	1429	1431	1435	56	1440	1444	1445	1452	1453	1454	1455	1456	1457	1458	1459	1460	1463	1466	1467	1468	1469	1470	1471	1474	1476	1480	1481	1485	1486	1487	1488	1489	1491	1492	1493	1494	1496	1497	1498	1499																																	
1403	1404	1405	1406	1408	1410	1414	1415	1417	1418	1419	1420	1421	1422	1423	1424	1425	1426	1427	1428	1429	1431	1435	56	1440	1444	1445	1452	1453	1454	1455	1456	1457	1458	1459	1460	1463	1466	1467	1468	1469	1470	1471	1474	1476	1480	1481	1485	1486	1487	1488	1489	1491	1492	1493	1494	1496	1497	1498	1499																																										
1403	1404	1405	1406	1407	1410	1414	1415	1417	1418	1419	1420	1421	1422	1423	1424	1425	1426	1427	1428	1429	1431	1435	56	1440	1444	1445	1452	1453	1454	1455	1456	1457	1458	1459	1460	1463	1466	1467	1468	1469	1470	1471	1474	1476	1480	1481	1485	1486	1487	1488	1489	1491	1492	1493	1494	1496	1497	1498	1499																																										
1402	1404	1410	1412	1413	1416	1422	1423	1424	1425	1426	1427	1430	1435	56	1440	1441	1442	1443	1445	1447	1449	1457	1461	1462	1464	1465	1467	1468	1469	1470	1471	1473	1474	1475	1481	1482	1483	1484	1485	1486	1487	1488	1489	1491	1492	1493	1497																																																						
1402	1403	1404	1405	1406	1407	1408	1409	1411	1412	1413	1414	1415	1416	1417	1418	1419	1420	1421	1422	1423	1424	1425	1426	1427	1428	1429	1430	1431	1435	56	1440	1441	1442	1443	1444	1445	1447	1449	1452	1453	1454	1455	1456	1457	1458	1459	1460	1461	1462	1463	1464	1465	1466	1467	1468	1469	1470	1471	1472	1473	1474	1475	1476	1477	1478	1479	1480	1481	1482	1483	1484	1485	1486	1487	1488	1489	1491	1492	1493	1494	1495	1496	1497	1498	1499																
1404	1410	1412	1430	1435	56	1440	1447	1449	1457	1462	1472	1473	1474	1475	1477	1478	1479	1495	1497																																																																																		
1404	1409	1410	1411	1430	1435	56	1440	1447	1449	1457	1461	1462	1464	1465	1467	1468	1469	1470	1472	1473	1474	1475	1477	1478	1479	1482	1483	1484	1495	1497	1266	1267	1269	1275	1278	1281	1288	1293	1294	1299	1302	1306	1308	1311	1313	1331	1335	1337	1339	1342	1343	1346	1348	1350	1360	1361	1365	1374	1376	1382	1383	1387	1390	1395	1396	1505	1508	1509	1510	1511	1513	1514	1515	1516	1517	1525	1527	1529	1533	1534																					
1404	1409	1410	1416	1422	1423	1424	1425	1426	1427	1435	56	1440	1441	1442	1443	1445	1449	1457	1461	1464	1465	1467	1468	1469	1470	1471	1474	1475	1482	1483	1484	1485	1486	1487	1488	1489	1497																																																																
1403	1404	1405	1406	1407	1408	1410	1415	1417	1419	1420	1421	1422	1423	1424	1425	1426	1427	1428	1429	1431	1435	56	1440	1444	1445	1452	1453	1454	1455	1456	1457	1458	1459	1460	1463	1466	1467	1468	1469	1470	1471	1474	1476	1485	1486	1487	1488	1489	1491	1492	1493	1494	1496	1497	1498	1499																																													
1403	1404	1405	1406	1407	1408	1410	1414	1417	1419	1420	1421	1422	1423	1424	1425	1426	1427	1428	1429	1431	1435	56	1440	1444	1445	1452	1453	1454	1455	1456	1457	1458	1459	1460	1463	1466	1467	1468	1469	1470	1471	1474	1476	1485	1486	1487	1488	1489	1491	1492	1493	1494	1496	1497	1498	1499																																													
1404	1409	1410	1413	1422	1423	1424	1425	1426	1427	1435	56	1440	1441	1442	1443	1445	1449	1457	1461	1464	1465	1467	1468	1469	1470	1471	1474	1475	1482	1483	1484	1485	1486	1487	1488	1489	1497																																																																
1403	1404	1405	1406	1407	1408	1410	1414	1415	1418	1419	1420	1421	1422	1423	1424	1425	1426	1427	1428	1429	1431	1432	1433	1434	1435	56	1440	1444	1445	1446	1448	1450	1451	1452	1453	1454	1455	1456	1457	1458	1459	1460	1461	1463	1466	1467	1468	1469	1470	1471	1474	1476	1480	1481	1482	1483	1484	1485	1486	1487	1488	1489	1490	1491	1492	1493	1494	1496	1497	1498	1499																														
1403	1405	1406	1407	1408	1410	1417	1419	1420	1421	1422	1423	1424	1425	1426	1427	1428	1429	1431	1432	1433	1434	1435	56	1440	1444	1446	1448	1450	1451	1452	1453	1454	1455	1456	1457	1458	1459	1460	1463	1466	1467	1468	1469	1470	1471	1474	1476	1487	1488	1489	1490	1491	1492	1493	1494	1496	1497	1498	1499																																										
1403	1405	1406	1407	1408	1410	1414	1415	1417	1418	1420	1421	1422	1423	1424	1425	1426	1427	1428	1429	1431	1432	1433	1434	1435	56	1440	1444	1446	1448	1450	1451	1452	1453	1454	1455	1456	1457	1458	1459	1460	1463	1466	1467	1468	1469	1470	1471	1474	1476	1487	1488	1489	1490	1491	1492	1493	1494	1496	1497	1498	1499																																								
1403	1404	1405	1406	1407	1408	1410	1414	1415	1417	1418	1419	1421	1422	1423	1424	1425	1426	1427	1428	1429	1431	1432	1433	1434	1435	56	1440	1444	1445	1446	1448	1450	1451	1452	1453	1454	1455	1456	1457	1458	1459	1460	1463	1466	1467	1468	1469	1470	1471	1474	1476	1487	1488	1489	1490	1491	1492	1493	1494	1496	1497	1498	1499																																						
1403	1405	1406	1407	1408	1410	1414	1415	1417	1418	1419	1420	1422	1423	1424	1425	1426	1427	1428	1429	1431	1432	1433	1434	1435	56	1440	1444	1446	1448	1450	1451	1452	1453	1454	1455	1456	1457	1458	1459	1460	1463	1466	1467	1468	1469	1470	1471	1474	1476	1487	1488	1489	1490	1491	1492	1493	1494	1496	1497	1498	1499																																								
1402	1529	1530	1531	1403	1536	1537	1538	1404	1539	1540	1541	1405	1406	1407	1408	1543	1409	1410	1413	1414	1415	1416	1417	1418	1419	1420	1421	1423	1424	1425	1426	1427	1428	1429	1545	1431	1432	1433	1434	1435	56	1440	1441	1442	1443	1546	1444	1445	1446	1448	1449	1450	1451	1452	1548	1453	1454	1455	1456	1457	1549	1458	1459	1460	1461	1463	1464	1465	1466	1467	1468	1469	1470	1471	1474	1475	1476	1480	1481	1482	1483	1484	1485	1486	1487	1488	1489	1573	1574	1575	1577	1490	1491	1492	1493	1578	1494	1496	1497	1498	1499
1402	1403	1404	1405	1406	1407	1408	1409	1410	1413	1414	1415	1416	1417	1418	1419	1420	1421	1422	1424	1425	1426	1427	1428	1429	1431	1432	1433	1434	1435	56	1440	1441	1442	1443	1444	1445	1446	1448	1449	1450	1451	1452	1453	1454	1455	1456	1457	1458	1459	1460	1461	1463	1464	1465	1466	1467	1468	1469	1470	1471	1474	1475	1476	1480	1481	1482	1483	1484	1485	1486	1487	1488	1489	1490	1491	1492	1493	1494	1496	1497	1498	1499			
1402	1403	1404	1405	1406	1407	1408	1409	1410	1413	1414	1415	1416	1417	1418	1419	1420	1421	1422	1423	1425	1426	1427	1428	1429	1431	1432	1433	1434	1435	56	1440	1441	1442	1443	1444	1445	1446	1448	1449	1450	1451	1452	1453	1454	1455	1456	1457	1458	1459	1460	1461	1463	1464	1465	1466	1467	1468	1469	1470	1471	1474	1475	1476	1480	1481	1482	1483	1484	1485	1486	1487	1488	1489	1490	1491	1492	1493	1494	1496	1497	1498	1499			
1402	1403	1404	1405	1406	1407	1408	1409	1410	1413	1414	1415	1416	1417	1418	1419	1420	1421	1422	1423	1424	1426	1427	1428	1429	1431	1432	1433	1434	1435	56	1440	1441	1442	1443	1444	1445	1446	1448	1449	1450	1451	1452	1453	1454	1455	1456	1457	1458	1459	1460	1461	1463	1464	1465	1466	1467	1468	1469	1470	1471	1474	1475	1476	1480	1481	1482	1483	1484	1485	1486	1487	1488	1489	1490	1491	1492	1493	1494	1496	1497	1498	1499			
1402	1403	1404	1405	1406	1407	1408	1409	1410	1413	1414	1415	1416	1417	1418	1419	1420	1421	1422	1423	1424	1425	1427	1428	1429	1431	1432	1433	1434	1435	56	1440	1441	1442	1443	1444	1445	1446	1448	1449	1450	1451	1452	1453	1454	1455	1456	1457	1458	1459	1460	1461	1463	1464	1465	1466	1467	1468	1469	1470	1471	1474	1475	1476	1480	1481	1482	1483	1484	1485	1486	1487	1488	1489	1490	1491	1492	1493	1494	1496	1497	1498	1499			
1402	1403	1404	1405	1406	1407	1408	1409	1410	1413	1414	1415	1416	1417	1418	1419	1420	1421	1422	1423	1424	1425	1426	1428	1429	1431	1432	1433	1434	1435	56	1440	1441	1442	1443	1444	1445	1446	1448	1449	1450	1451	1452	1453	1454	1455	1456	1457	1458	1459	1460	1461	1463	1464	1465	1466	1467	1468	1469	1470	1471	1474	1475	1476	1480	1481	1482	1483	1484	1485	1486	1487	1488	1489	1490	1491	1492	1493	1494	1496	1497	1498	1499			
1403	1404	1405	1406	1407	1408	1410	1414	1415	1417	1418	1419	1420	1421	1422	1423	1424	1425	1426	1427	1429	1431	1435	56	1440	1444	1445	1452	1453	1454	1455	1456	1457	1458	1459	1460	1461	1463	1466	1467	1468	1469	1470	1471	1474	1476	1480	1481	1482	1483	1484	1485	1486	1487	1488	1489	1491	1492	1493	1494	1496	1497	1498	1499																						
1403	1404	1405	1406	1407	1408	1410	1414	1415	1417	1418	1419	1420	1421	1422	1423	1424	1425	1426	1427	1428	1431	1432	1433	1434	1435	56	1440	1444	1445	1446	1448	1450	1451	1452	1453	1454	1455	1456	1457	1458	1459	1460	1463	1466	1467	1468	1469	1470	1471	1474	1476	1480	1481	1485	1486	1487	1488	1489	1490	1491	1492	1493	1494	1496	1497	1498	1499																		
1404	1409	1410	1411	1412	1435	56	1440	1447	1449	1457	1461	1462	1464	1465	1467	1468	1469	1470	1472	1473	1474	1475	1477	1478	1479	1482	1483	1484	1495	1497	1266	1267	1269	1275	1278	1281	1288	1293	1294	1299	1302	1306	1311	1313	1331	1335	1337	1339	1342	1343	1346	1348	1350	1360	1361	1365	1374	1376	1382	1383	1387
[truncated: 2,159,423 more chars]
